# Supplementary material for: Chemoselective Metabolomics via a Modular Reactivity‐Encoding Platform
Source: Adv Sci (Weinh). 2026 Jul 17:e76599. Online ahead of print. doi: 10.1002/advs.76599 (PMC13379249; doi:10.1002/advs.76599)
Supplement: Supplementary file 2 — Supporting File 2: advs76599‐sup‐0002‐TablesS1‐S9.xlsx. [file ADVS-9999-e76599-s002.xlsx]

## Sheet: Table S1
Table S1. Detailed information on reaction sensitivity and efficiency for the derivatives from 10 representative standards.
No	Standards	Abbreviation	Type	Before MREP (Native)					After MREP (Derivative)				Change of LOD	Efficiency (%)
				Formula	M.W.	RT (min)	LOD (nM)		Formula	Observed m/z	RT (min)	LOD (pM)		Probe reaction	Click chemistry	Cleavage reaction
1	Butylamine	BuNH2	Amines	C4H11N	73.0891	0.71	5 000		C18H25O2N5	344.218	8.77	500	10 000	85.9116	99.9925	91.5529
2	Benzylamine	BnNH2	Amines	C7H9N	107.073	0.74	500		C21H23O2N5	378.196	9.36	500	1 000	91.243	99.9855	88.602
3	N,N‑dimethylethylenediamine	DMEN	Amines	C4H12N2	88.1	0.55	100		C18H26O2N6	359.224	5.12	100	1 000	99.9254	99.971	92.4017
4	Dimethylamine	Me2NH	Amines	C2H7N	45.0578	-	-		C16H21O2N5	316.179	6.83	500	-	/	99.9646	95.3338
5	Benzophenone	BP	Carbonyls	C13H10O	182.073	13.65	100		C24H28O2N6	433.229	10.55	5 000	20	91.2315	99.8456	93.128
6	4-Carboxybenzaldehyde	CBA	Carbonyls	C8H6O3	150.032	6.95	50		C19H24O4N6	401.193	6.88	5	10 000	95.687	99.9495	95.3714
7	Cinnamaldehyde	Cin	Carbonyls	C9H8O	132.058	-	-		C20H26O2N6	383.222	9.05	100	-	/	99.9917	88.3068
8	Cysteine	Cys	Thiols	C3H7NO2S	121.02	1.02	10 000		C15H22O5N6S	399.145	4.03	500	20 000	99.8239	98.7609	97.4434
9	N-acetyl-L-cysteine	NAC	Thiols	C5H9NO3S	163.03	2.69	10 000		C17H24O6N6S	441.153	5.27	500	20 000	87.7551	99.598	96.6637
10	Benzyl mercaptan	BnSH	Thiols	C7H8S	124.035	-	-		C19H23O3N5S	402.159	9.62	100	-	/	96.0317	92.8016

## Sheet: Table S2
Table S2. Method validation of the derivatives from 10 carboxyl standards
No	Carboxyl standards	Abbreviation	Precision (RSD, %)		Stability	Reproducibility
			Intra-day	Inter-day	(RSD, %)	(RSD, %)
1	Acetic acid	AA	1.04	1.28	11.68	4.51
2	Butyric acid	BA	3.25	5.45	7.3	8.86
3	Palmitic acid	PA	4.23	10.31	9.78	3.26
4	Oleic acid	OA	3.02	13.53	8.61	6.79
5	Eicosapentaenoic acid	EPA	2.38	9.24	10.3	3.16
6	5-Phenylvaleric acid	PVA	0.48	6.01	3.46	7.56
7	Phenylalanine	Phe	4.89	7.59	2.06	6.72
8	Cholic acid	CA	1.22	11.2	6.84	5.26
9	Deoxycholic acid	DCA	3.24	7.17	11.31	5.33
10	Succinic acid	SA	2.61	1.78	14.83	12.19

## Sheet: Table S3
Table S3. Information on derivatives of carboxyl standards
No.	Chemical name	Abbreviation	Classification	HMDB	M.W.	m/z	RT (min)
1	Formic acid	FA (C1:0)	SFAs	HMDB0000142	46.0055	240.15	4.08
2	Acetic acid	AA (C2:0)	SFAs	HMDB0000042	60.0211	254.168	4.31
3	Propionic acid	PA (C3:0)	SFAs	HMDB0000237	74.0368	268.18	4.75
4	Butyric acid	BA (C4:0)	SFAs	HMDB0000039	88.0524	282.196	5.32
5	Valeric acid	VA (C5:0)	SFAs	HMDB0000892	102.068	296.211	6.24
6	Hexanoic acid	HA (C6:0)	SFAs	HMDB0000535	116.084	310.225	7.27
7	Heptanoic acid	HA (C7:0)	SFAs	HMDB0000666	130.099	324.239	8.41
8	Decanoic acid	DA (C10:0)	SFAs	HMDB0000037	172.146	366.293	11.49
9	Dodecanoic acid	DA (C12:0)	SFAs	HMDB0000638	200.178	394.323	13.4
10	Tridecanoic acid	TA (C13:0)	SFAs	HMDB0002235	214.193	408.338	14.37
11	Myristic acid	MA (C14:0)	SFAs	HMDB0000809	228.209	422.352	15.3
12	Pentadecanoic acid	PA (C15:0)	SFAs	HMDB0000826	242.225	436.367	16.3
13	Palmitic acid	PA (C16:0)	SFAs	HMDB0000220	256.24	450.387	17.28
14	Heptadecanoic acid	HA (C17:0)	SFAs	HMDB0000848	270.256	464.4	18.16
15	Stearic acid	SA (C18:0)	SFAs	HMDB0000827	284.272	478.413	19.21
16	Arachidic acid	AA (C20:0)	SFAs	HMDB0000849	312.303	506.446	21.11
17	Heneicosanoic Acid	HA (C21:0)	SFAs	HMDB0000850	326.318	520.465	22.04
18	Behenic acid	BA (C22:0)	SFAs	HMDB0000944	340.334	534.479	22.84
19	Tricosanoic acid	TA (C23:0)	SFAs	HMDB0001160	354.35	548.49	23.71
20	3-Hydroxydecanoic Acid	3-HDA	SFAs	HMDB0010725	188.141	382.285	9.82
21	2-Hydroxydecanoic Acid	2-HDA	SFAs	HMDB0242148	188.141	382.285	10.57
22	Palmitoleic acid	PA (C16:1)	MUFAs and PUFAs	HMDB0003229	254.225	448.372	15.86
23	Oleic acid	OA( C18:1)	MUFAs and PUFAs	HMDB0000207	282.256	476.399	17.77
24	Gondoic acid	GA (C20:1)	MUFAs and PUFAs	HMDB0002231	310.287	504.428	19.57
25	Erucic acid	EA (C22:1)	MUFAs and PUFAs	HMDB0002068	338.318	532.463	21.29
26	Nervonic acid	NA (C24:1)	MUFAs and PUFAs	HMDB0002368	366.35	560.49	22.97
27	Linoleic acid	LA (C18:2)	MUFAs and PUFAs	HMDB0000673	280.24	474.381	16.53
28	Linolenic acid	ALA (C18:3)	MUFAs and PUFAs	HMDB0001388	278.225	472.367	15.56
29	Gamma Linolenic acid	GLA (C18:3)	MUFAs and PUFAs	HMDB0003073	278.225	472.367	15.82
30	Dihomo-γ-linolenic acid	DGLA (20:3)	MUFAs and PUFAs	HMDB0002925	306.256	500.398	17.28
31	Arachidonic acid	AA (C20:4)	MUFAs and PUFAs	HMDB0001043	304.24	498.384	16.66
32	cis-5,8,11,14,17-Eicosapeniaenoic acid	EPA (C20:5)	MUFAs and PUFAs	HMDB0001999	302.225	496.367	15.69
33	cis-7,10,13,16-Docosatetraenoic acid	DTA (C22:4)	MUFAs and PUFAs	HMDB0002226	332.272	526.414	18.03
34	Docosapentaenoic acid	DPA(22:5)	MUFAs and PUFAs	HMDB0006528	330.256	524.398	17.67
35	4,7,10,13,16,19-docosahexaenoic acid	DHA(22:6)	MUFAs and PUFAs	HMDB0002183	328.24	522.377	17.28
36	Prostaglandin B2	PGB2	Eicosanoids	HMDB0004236	334.214	528.354	11.11
37	Leukotriene B4	LTB4	Eicosanoids	HMDB0001085	336.23	530.37	11.54
38	Leukotriene E4	LTE4	Eicosanoids	HMDB0002200	439.239	826.504	8.64
39	5-HETE	5-HETE	Eicosanoids	HMDB0011134	320.235	514.373	15.3
40	12-HETE	12-HETE	Eicosanoids	HMDB0006111	320.235	514.373	13.35
41	20-HETE	20-HETE	Eicosanoids	HMDB0005998	320.235	514.373	12.83
42	15-HEPE	15-HEPE	Eicosanoids	HMDB0010209	318.219	512.363	15.2
43	20-HEPE	20-HEPE	Eicosanoids	HMDB0004242	318.219	512.363	12.52
44	8, 9-EpETE	8, 9-EpETE	Eicosanoids	HMDB0013659	318.219	512.363	11.18
45	14,15-EpETE	14,15-EpETE	Eicosanoids	HMDB0004264	318.219	512.363	11.05
46	17,18-EpETE	17,18-EpETE	Eicosanoids	HMDB0010212	318.219	512.363	10.98
47	8,9-DiHETE	8,9-DiHETE	Eicosanoids	-	336.23	530.37	12.11
48	11,12-DiHETE	11,12-DiHETE	Eicosanoids	HMDB0242269	336.23	530.37	11.72
49	5,15-DiHETE	5,15-DiHETE	Eicosanoids	HMDB0010216	336.23	530.37	11.49
50	17,18-DiHETE	17,18-DiHETE	Eicosanoids	HMDB0010211	336.23	530.37	11.29
51	9,10-DiHOME	9,10-DiHOME	Eicosanoids	HMDB0004704	314.246	508.388	11.85
52	12,13-DiHOME	12,13-DiHOME	Eicosanoids	HMDB0004705	314.246	508.388	11.54
53	7,8-DiHDPA	7,8-DiHDPA	Eicosanoids	HMDB0010213	362.246	556.39	13.27
54	10,11-DiHDPA	10,11-DiHDPA	Eicosanoids	HMDB0301382	362.246	556.39	12.83
55	13,14-DiHDPA	13,14-DiHDPA	Eicosanoids	HMDB0040900	362.246	556.39	12.6
56	16,17-DiHDPA	16,17-DiHDPA	Eicosanoids	HMDB0013621	362.246	556.39	12.34
57	19,20-DiHDPA	19,20-DiHDPA	Eicosanoids	HMDB0010214	362.246	556.39	12.11
58	5,6-DiHET	5,6-DiHET	Eicosanoids	HMDB0002343	338.246	532.39	13.35
59	15-OxoETE	15-OxoETE	Eicosanoids	HMDB0010210	318.219	512.363	13.83
60	Ursocholic acid	UCA	Bile acids	HMDB0000917	408.288	602.429	9.25
61	7,12-Diketolithocholic acid	7,12-KLCA	Bile acids	-	404.256	598.402	9.33
62	Dehydrocholic acid	DHCA	Bile acids	HMDB0304121	402.241	596.389	9.43
63	α-Muricholic acid	α-MCA	Bile acids	HMDB0000506	408.288	602.429	9.74
64	7-Ketodeoxycholic acid	7-KDCA	Bile acids	HMDB0000391	406.272	600.409	9.95
65	Murideoxycholic acid	MDCA	Bile acids	HMDB0000811	392.293	586.436	10.26
66	Hyocholic acid	HCA	Bile acids	HMDB0000760	408.288	602.429	10.26
67	Glycohyodeoxycholic acid	GHDCA	Bile acids	HMDB0304944	449.314	643.46	10.44
68	Glycocholic acid	GCA	Bile acids	HMDB0000138	465.309	659.448	10.57
69	12-Ketochenodeoxycholic acid	12-OxoCA	Bile acids	HMDB0000400	406.272	600.409	10.62
70	Ursodeoxycholic acid	UDCA	Bile acids	HMDB0000946	392.293	586.436	10.67
71	Hyodeoxycholic acid	HDCA	Bile acids	HMDB0000733	392.293	586.436	10.75
72	Cholic acid	CA	Bile acids	HMDB0000619	408.288	602.429	10.75
73	6-Ketolithocholic acid	6-KLCA	Bile acids	HMDB0246682	390.277	584.418	10.93
74	Allocholic acid	ACA	Bile acids	HMDB0000505	408.288	602.429	10.93
75	3-Epideoxycholic acid	3β-DCA	Bile acids	-	392.293	586.436	11.18
76	7-Ketolithocholic acid	7-KLCA	Bile acids	HMDB0246682	390.277	584.418	11.23
77	Nordeoxycholic acid	NorDCA	Bile acids	HMDB0304947	378.277	572.417	11.28
78	Glycolithocholic acid 3-sulfate disodium	GLCA-3-S	Bile acids	HMDB0240728	513.276	707.419	11.36
79	12-Ketolithocholic acid	12-KLCA	Bile acids	HMDB0000328	390.277	584.418	11.41
80	3,7-Diketochenodeoxycholic acid	DioxoCDCA	Bile acids	-	388.261	582.403	11.49
81	3,6-Diketocholanic acid	DioxoHDCA	Bile acids	-	388.261	582.403	11.36
82	Glycochenodeoxycholic acid	GCDCA	Bile acids	HMDB0000631	449.314	643.46	11.67
83	Lithocholic acid 3-sulfate disodium	LCA-3-S	Bile acids	HMDB0240728	456.255	650.397	11.72
84	Chenodeoxycholic acid	CDCA	Bile acids	HMDB0000518	392.293	586.436	11.98
85	Glycodeoxycholic Acid	GDCA	Bile acids	HMDB0000631	449.314	643.46	11.98
86	Deoxycholic acid	DCA	Bile acids	HMDB0000626	392.293	586.436	12.29
87	3b-Hydroxy-5-cholenoic acid	△5-IsoLCA	Bile acids	HMDB0000308	374.282	568.424	12.42
88	Isoallolithocholic acid	IsoalloLCA	Bile acids	HMDB0000713	376.298	570.44	12.73
89	Isolithocholic acid	IsoLCA	Bile acids	HMDB0000717	376.298	570.44	12.91
90	Glycolithocholic acid	GLCA	Bile acids	HMDB0000630	433.319	627.465	13.4
91	Isodeoxycholic acid	IsoDCA	Bile acids	HMDB0002536	392.293	586.436	13.53
92	Allolithocholic acid	AlloLCA	Bile acids	HMDB0000381	376.298	570.44	13.7
93	Lithocholic acid	LCA	Bile acids	HMDB0000761	376.298	570.44	13.88
94	3-Oxo-5β-cholanoic Acid	3-OxoLCA	Bile acids	HMDB0304950	374.282	568.424	14.14
95	L-Serine	Ser	AAs, Aromatic acids and TCAs	HMDB0000187	105.043	299.186	3.21
96	D-Alanine	Ala	AAs, Aromatic acids and TCAs	HMDB0001310	89.0477	283.19	3.57
97	L-Phenylalanine	Phe	AAs, Aromatic acids and TCAs	HMDB0250791	165.079	359.221	5.42
98	L-Tryptophan	L-Try	AAs, Aromatic acids and TCAs	HMDB0000929	204.09	398.232	5.86
99	D-Tryptophan	D-Tyr	AAs, Aromatic acids and TCAs	HMDB0013609	204.09	398.232	5.94
100	L-Cysteine	Cys	AAs, Aromatic acids and TCAs	HMDB0000574	121.02	315.16	3.88
101	L-Proline	Pro	AAs, Aromatic acids and TCAs	HMDB0000162	115.063	309.203	3.95
102	D-Tyrosine	Tyr	AAs, Aromatic acids and TCAs	HMDB0250803	181.074	375.217	4.7
103	N-Acetyl-L-cycteine	NAC	AAs, Aromatic acids and TCAs	HMDB0001890	163.03	357.17	4
104	N,N-Dimethylglycine	DMG	AAs, Aromatic acids and TCAs	HMDB0000092	103.063	297.205	3.57
105	3-Phenylpropionic acid	PPA	AAs, Aromatic acids and TCAs	HMDB0000764	150.068	344.214	7.58
106	5-Phenylvaleric acid	PVA	AAs, Aromatic acids and TCAs	HMDB0002043	178.099	372.244	9.25
107	4-Carboxybenzaldehyde	CBA	AAs, Aromatic acids and TCAs	HMDB0246430	150.032	344.175	6.35
108	3,4-Dihydroxyphenylacetic acid	DOPAC	AAs, Aromatic acids and TCAs	HMDB0001336	168.042	362.182	5.19
109	Pyruvic acid	Pyr	AAs, Aromatic acids and TCAs	HMDB0000243	88.016	282.16	4.93
110	Malic acid	Mal	AAs, Aromatic acids and TCAs	HMDB0000156	134.022	521.3	5.01
111	Succinic acid	SA	AAs, Aromatic acids and TCAs	HMDB0000254	118.027	505.298	5.11
112	α-Ketoglutaric acid	AKG	AAs, Aromatic acids and TCAs	HMDB0000208	146.022	533.292	5.19
113	Lactic acid	Lac	AAs, Aromatic acids and TCAs	HMDB0000190	90.0317	284.174	4.08
114	Galacturonic acid	GalA	AAs, Aromatic acids and TCAs	HMDB0002545	194.043	388.183	3.77
115	Citric acid	CitA	AAs, Aromatic acids and TCAs	HMDB0000094	192.027	772.431	5.5
SFA, saturated fatty acid; MUFA, monounsaturated fatty acid; PUFA, polyunsaturated fatty acid; AA, amino acid; RT, retention time.

## Sheet: Table S4
Table S4. Different conditions used in RT calibration experiments
(A) LC gradients (A: 0.1% formic acid in water; B: 0.1% formic acid in ACN)
Gradient 1		Gradient 2
Time (min)	B (%)	Time (min)	B (%)
0-2	1	0-1	1
2-23	1-100	1-27	1-100
23-27	100	27-28	100
27-27.1	100-1	28-28.1	100-1
27.1-30	1	28.1-30	1
(B) Columns
Column 1	Waters ACQUITY UPLC HSS T3 (100 mm × 2.1 mm, 1.8 μm)
Column 2	Waters ACQUITY UPLC BEH C18 (100 mm × 2.1 mm, 1.7 μm)
(C) Instrument systems
System 1	Waters ACQUITY UPLC I-Class, Waters SYNAPT G2-Si Q-TOF (Waters Corp, Manchester, UK)
System 2	Waters ACQUITY UPLC I-Class PLUS, Waters Xevo G2-XS Q-TOF (Waters Corp, Manchester, UK)

## Sheet: Table S5
Table S5. Overview of detected metaboltes in the liver tissues from healthy mice (pair-fed)
Submetabolome	Detected (Reporter-ion)	Identified (HMDB)	Validated (Standard)
Carboxyl	2880	678	55
Amine	1279	491	3
Carbonyl	1560	353	5
Thiol	1489	51	4
Total	7208	1573	67

## Sheet: Table S6
Table S6. Annotation of carboxyl submetabolome in the liver tissue of healthy mice (pair-fed)
No.	Observed RT (min)	Observed m/z	HMDB ID	Mass (Da)	Formula	Mass Error (ppm)	Candidate (* Confirmed by authentic standards)	Liver	Serum
1	3.31	299.18	HMDB0000187	105.043	C3H7NO3	-7.68761	L-Serine*	√	√
2	3.53	283.19	HMDB0001310	89.0477	C3H7NO2	7.7687	D-Alanine*	√	√
3	3.62	297.205	HMDB0000092	103.063	C4H9NO2	6.7294	N,N-Dimethylglycine*	√	√
4	3.72905	388.184	HMDB02545	194.043	C6H10O7	2.45093	Galacturonic acid*	√	×
5	3.75557	298.154	HMDB06938	104.011	C3H4O4	9.8886	Tartronate semialdehyde	√	√
			HMDB01352	104.011	C3H4O4	9.8886	Hydroxypyruvic acid
			HMDB00691	104.011	C3H4O4	9.8886	Malonic acid
6	3.76582	296.172	HMDB00005	102.032	C4H6O3	0.672701	2-Ketobutyric acid	√	√
			HMDB00060	102.032	C4H6O3	0.672701	Acetoacetic acid
			HMDB01172	102.032	C4H6O3	0.672701	2-Methyl-3-oxopropanoic acid
			HMDB01259	102.032	C4H6O3	0.672701	Succinic acid semialdehyde
			HMDB02217	102.032	C4H6O3	0.672701	(S)-Methylmalonic acid semialdehyde
			HMDB03381	102.032	C4H6O3	0.672701	4-Hydroxycrotonic acid
7	3.77922	240.147	HMDB00142	46.0055	CH2O2	8.39062	Formic acid	√	√
8	3.85301	284.173	HMDB00700	90.0317	C3H6O3	3.45776	Hydroxypropionic acid	√	√
9	3.87557	312.164	HMDB00202	118.027	C4H6O4	-7.14272	Methylmalonic acid	√	×
10	3.89966	300.167	HMDB00139	106.027	C3H6O4	0.764486	Glyceric acid	√	×
			HMDB06372	106.027	C3H6O4	0.764486	L-Glyceric acid
11	3.91778	309.202	HMDB00162	115.063	C5H9NO2	-3.28177	L-Proline*	√	×
12	3.93	357.163	HMDB0001890	163.03	C5H9NO3S	-19.5985	N-Acetyl-L-cycteine*	√	√
13	4.08556	412.229	HMDB03764	218.09	C8H14N2O5	-3.14869	Glutamylalanine	√	√
			HMDB06248	218.09	C8H14N2O5	-3.14869	5-L-Glutamyl-L-alanine
14	4.10673	402.199	HMDB12210	208.059	C8H16O2S2	0.694688	Dihydrolipoate	√	×
15	4.11628	284.173	HMDB00190	90.0317	C3H6O3	4.15577	L-Lactic acid*	√	√
16	4.12996	306.156	HMDB00444	112.016	C5H4O3	-0.329527	3-Furoic acid	√	√
			HMDB00617	112.016	C5H4O3	-0.329527	2-Furoic acid
17	4.1434	323.184	HMDB00267	129.043	C5H7NO3	5.4061	Pyroglutamic acid	√	√
			HMDB00805	129.043	C5H7NO3	5.4061	Pyrrolidonecarboxylic acid
			HMDB01369	129.043	C5H7NO3	5.4061	Pyrroline hydroxycarboxylic acid
			HMDB01843	129.043	C5H7NO3	5.4061	N-Acryloylglycine
			HMDB02234	129.043	C5H7NO3	5.4061	1-Pyrroline-4-hydroxy-2-carboxylate
18	4.14815	311.188	HMDB00532	117.043	C4H7NO3	16.818	Acetylglycine	√	√
			HMDB06454	117.043	C4H7NO3	16.818	L-2-Amino-3-oxobutanoic acid
			HMDB12249	117.043	C4H7NO3	16.818	L-Aspartate-semialdehyde
19	4.29699	254.163	HMDB00042	60.0211	C2H4O2	7.22014	Acetic acid*	√	√
20	4.30103	311.218	HMDB00883	117.079	C5H11NO2	-1.93077	L-Valine	√	√
			HMDB02141	117.079	C5H11NO2	-1.93077	N-Methyl-a-aminoisobutyric acid
			HMDB03355	117.079	C5H11NO2	-1.93077	5-Aminopentanoic acid
21	4.30681	298.189	HMDB00008	104.047	C4H8O3	5.06207	2-Hydroxybutyric acid	√	√
			HMDB00011	104.047	C4H8O3	5.06207	(R)-3-Hydroxybutyric acid
			HMDB00023	104.047	C4H8O3	5.06207	(S)-3-Hydroxyisobutyric acid
			HMDB00336	104.047	C4H8O3	5.06207	(R)-3-Hydroxyisobutyric acid
			HMDB00357	104.047	C4H8O3	5.06207	3-Hydroxybutyric acid
			HMDB00442	104.047	C4H8O3	5.06207	(S)-3-Hydroxybutyric acid
			HMDB00710	104.047	C4H8O3	5.06207	4-Hydroxybutyric acid
			HMDB00729	104.047	C4H8O3	5.06207	Alpha-Hydroxyisobutyric acid
22	4.30747	280.178	HMDB10720	86.0368	C4H6O2	4.13958	But-2-enoic acid	√	√
23	4.30934	367.21	HMDB06488	173.069	C7H11NO4	2.97891	N-Acetyl-L-glutamate 5-semialdehyde	√	√
24	4.32421	284.174	HMDB01311	90.0317	C3H6O3	7.23367	D-Lactic acid	√	√
25	4.33188	412.23	HMDB03764	218.09	C8H14N2O5	-0.160997	Glutamylalanine	√	×
			HMDB06248	218.09	C8H14N2O5	-0.160997	5-L-Glutamyl-L-alanine
26	4.33396	402.199	HMDB12210	208.059	C8H16O2S2	0.282258	Dihydrolipoate	√	√
27	4.34405	306.156	HMDB00444	112.016	C5H4O3	-0.338896	3-Furoic acid	√	√
			HMDB00617	112.016	C5H4O3	-0.338896	2-Furoic acid
28	4.36344	323.184	HMDB00267	129.043	C5H7NO3	5.56389	Pyroglutamic acid	√	√
			HMDB00805	129.043	C5H7NO3	5.56389	Pyrrolidonecarboxylic acid
			HMDB01369	129.043	C5H7NO3	5.56389	Pyrroline hydroxycarboxylic acid
			HMDB01843	129.043	C5H7NO3	5.56389	N-Acryloylglycine
			HMDB02234	129.043	C5H7NO3	5.56389	1-Pyrroline-4-hydroxy-2-carboxylate
29	4.65	375.217	HMDB0250803	181.074	C9H11NO3	7.72892	D-Tyrosine*	√	√
30	4.74	268.18	HMDB0000237	74.0368	C3H6O2	12.6782	Propionic acid*	√	√
31	4.80069	426.246	HMDB01199	232.106	C9H16N2O5	-0.859606	N2-Succinyl-L-ornithine	√	×
			HMDB12161	232.106	C9H16N2O5	-0.859606	4-(Glutamylamino) butanoate
32	4.82726	386.2	HMDB03072	192.063	C7H12O6	-7.59197	Quinic acid	√	×
33	4.83435	338.185	HMDB00393	144.042	C6H8O4	8.46938	3-Hexenedioic acid	√	√
			HMDB00522	144.042	C6H8O4	8.46938	3-Methylglutaconic acid
			HMDB02266	144.042	C6H8O4	8.46938	(E)-2-Methylglutaconic acid
34	4.83467	298.188	HMDB00008	104.047	C4H8O3	3.34057	2-Hydroxybutyric acid	√	√
			HMDB00011	104.047	C4H8O3	3.34057	(R)-3-Hydroxybutyric acid
			HMDB00023	104.047	C4H8O3	3.34057	(S)-3-Hydroxyisobutyric acid
			HMDB00336	104.047	C4H8O3	3.34057	(R)-3-Hydroxyisobutyric acid
			HMDB00357	104.047	C4H8O3	3.34057	3-Hydroxybutyric acid
			HMDB00442	104.047	C4H8O3	3.34057	(S)-3-Hydroxybutyric acid
			HMDB00710	104.047	C4H8O3	3.34057	4-Hydroxybutyric acid
			HMDB00729	104.047	C4H8O3	3.34057	Alpha-Hydroxyisobutyric acid
35	4.84503	325.235	HMDB00172	131.095	C6H13NO2	1.3994	L-Isoleucine	√	√
			HMDB00557	131.095	C6H13NO2	1.3994	L-Alloisoleucine
			HMDB00687	131.095	C6H13NO2	1.3994	L-Leucine
			HMDB01645	131.095	C6H13NO2	1.3994	L-Norleucine
			HMDB01901	131.095	C6H13NO2	1.3994	Aminocaproic acid
			HMDB03640	131.095	C6H13NO2	1.3994	Beta-Leucine
			HMDB00172	131.095	C6H13NO2	1.3994	L-Isoleucine
			HMDB00557	131.095	C6H13NO2	1.3994	L-Alloisoleucine
			HMDB00687	131.095	C6H13NO2	1.3994	L-Leucine
			HMDB01645	131.095	C6H13NO2	1.3994	L-Norleucine
			HMDB01901	131.095	C6H13NO2	1.3994	Aminocaproic acid
			HMDB03640	131.095	C6H13NO2	1.3994	Beta-Leucine
36	4.85207	447.235	HMDB11716	253.095	C12H15NO5	0.677098	N-Acetylvanilalanine	√	×
37	4.87459	339.213	HMDB00730	145.074	C6H11NO3	-2.68224	Isobutyrylglycine	√	×
			HMDB00808	145.074	C6H11NO3	-2.68224	N-Butyrylglycine
			HMDB01263	145.074	C6H11NO3	-2.68224	Allysine
			HMDB03681	145.074	C6H11NO3	-2.68224	4-Acetamidobutanoic acid
			HMDB12131	145.074	C6H11NO3	-2.68224	(S)-5-Amino-3-oxohexanoate
			HMDB12151	145.074	C6H11NO3	-2.68224	2-Keto-6-aminocaproate
38	4.8748	312.202	HMDB00351	118.063	C5H10O3	-2.99971	3-Hydroxy-2-methyl-[R-(R,S)]-butanoic acid	√	×
			HMDB00354	118.063	C5H10O3	-2.99971	2-Methyl-3-hydroxybutyric acid
			HMDB00396	118.063	C5H10O3	-2.99971	2-Ethylhydracrylic acid
			HMDB00407	118.063	C5H10O3	-2.99971	2-Hydroxy-3-methylbutyric acid
			HMDB00410	118.063	C5H10O3	-2.99971	3-Hydroxy-2-methyl-[S-(R,R)]-butanoic acid
			HMDB00531	118.063	C5H10O3	-2.99971	3-Hydroxyvaleric acid
			HMDB00642	118.063	C5H10O3	-2.99971	Erythronilic acid
			HMDB00754	118.063	C5H10O3	-2.99971	3-Hydroxyisovaleric acid
			HMDB01863	118.063	C5H10O3	-2.99971	2-Hydroxyvaleric acid
			HMDB01987	118.063	C5H10O3	-2.99971	2-Hydroxy-2-methylbutyric acid
			HMDB02011	118.063	C5H10O3	-2.99971	4-Hydroxyisovaleric acid
39	4.87739	381.225	HMDB12150	187.084	C8H13NO4	0.758223	2-Keto-6-acetamidocaproate	√	×
40	4.88467	420.233	HMDB00245	226.095	C10H14N2O4	-5.17322	Porphobilinogen	√	×
41	4.8993	342.18	HMDB00426	148.037	C5H8O5	7.93448	Citramalic acid	√	√
			HMDB00428	148.037	C5H8O5	7.93448	3-Hydroxyglutaric acid
			HMDB00606	148.037	C5H8O5	7.93448	D-2-Hydroxyglutaric acid
			HMDB00694	148.037	C5H8O5	7.93448	L-2-Hydroxyglutaric acid
42	4.96	282.16	HMDB0000243	88.016	C3H4O3	15.5942	Pyruvic acid*	√	√
43	4.96	521.3	HMDB0000156	134.022	C4H6O5	10.3588	Malic acid*	√	√
44	5.08	505.298	HMDB0000254	118.027	C4H6O4	-2.37483	Succinic acid*	√	√
45	5.11184	422.244	HMDB06695	228.111	C10H16N2O4	-16.9733	Prolylhydroxyproline	√	×
46	5.13166	280.178	HMDB10720	86.0368	C4H6O2	4.62814	But-2-enoic acid	√	×
47	5.13606	296.173	HMDB00005	102.032	C4H6O3	4.25698	2-Ketobutyric acid	√	×
			HMDB00060	102.032	C4H6O3	4.25698	Acetoacetic acid
			HMDB01172	102.032	C4H6O3	4.25698	2-Methyl-3-oxopropanoic acid
			HMDB01259	102.032	C4H6O3	4.25698	Succinic acid semialdehyde
			HMDB02217	102.032	C4H6O3	4.25698	(S)-Methylmalonic acid semialdehyde
			HMDB03381	102.032	C4H6O3	4.25698	4-Hydroxycrotonic acid
48	5.1443	413.25	HMDB00210	219.111	C9H17NO5	-0.719845	Pantothenic acid	√	×
49	5.15344	369.223	HMDB02201	175.084	C7H13NO4	-5.13493	N-Carboxyethyl-g-aminobutyric acid	√	×
50	5.15451	300.163	HMDB00139	106.027	C3H6O4	-11.1727	Glyceric acid	√	×
			HMDB06372	106.027	C3H6O4	-11.1727	L-Glyceric acid
51	5.15677	368.205	HMDB00854	174.064	C6H10N2O4	1.74652	Formiminoglutamic acid	√	×
52	5.16337	326.184	HMDB00576	132.042	C5H8O4	6.17134	Monoethyl malonic acid	√	×
			HMDB00622	132.042	C5H8O4	6.17134	Ethylmalonic acid
			HMDB00661	132.042	C5H8O4	6.17134	Glutaric acid
			HMDB01844	132.042	C5H8O4	6.17134	Methylsuccinic acid
			HMDB02001	132.042	C5H8O4	6.17134	Dimethylmalonic acid
			HMDB06833	132.042	C5H8O4	6.17134	2-Acetolactate
			HMDB06855	132.042	C5H8O4	6.17134	(S)-2-Acetolactate
53	5.17635	391.209	HMDB00181	197.069	C9H11NO4	-0.161822	L-Dopa	√	×
54	5.17715	339.215	HMDB00730	145.074	C6H11NO3	2.54338	Isobutyrylglycine	√	×
			HMDB00808	145.074	C6H11NO3	2.54338	N-Butyrylglycine
			HMDB01263	145.074	C6H11NO3	2.54338	Allysine
			HMDB03681	145.074	C6H11NO3	2.54338	4-Acetamidobutanoic acid
			HMDB12131	145.074	C6H11NO3	2.54338	(S)-5-Amino-3-oxohexanoate
			HMDB12151	145.074	C6H11NO3	2.54338	2-Keto-6-aminocaproate
55	5.17822	360.207	HMDB00375	166.063	C9H10O3	12.3875	3-(3-Hydroxyphenyl)propanoic acid	√	×
			HMDB00748	166.063	C9H10O3	12.3875	L-3-Phenyllactic acid
			HMDB00779	166.063	C9H10O3	12.3875	Phenyllactic acid
			HMDB02072	166.063	C9H10O3	12.3875	4-Methoxyphenylacetic acid
			HMDB02199	166.063	C9H10O3	12.3875	Desaminotyrosine
			HMDB02229	166.063	C9H10O3	12.3875	3-Phenoxypropionic acid
56	5.17894	321.204	HMDB01084	127.063	C6H9NO2	2.27586	D-1-Piperideine-2-carboxylic acid	√	×
			HMDB12130	127.063	C6H9NO2	2.27586	(S)-2,3,4,5-Tetrahydropiperidine-2-carboxylate
57	5.17968	269.171	HMDB00123	75.032	C2H5NO2	-3.18967	Glycine	√	×
58	5.33	282.196	HMDB0000039	88.0524	C4H8O2	12.4029	Butyric acid*	√	√
59	5.3878	424.295	HMDB00623	230.152	C12H22O4	8.6662	Dodecanedioic acid	√	×
60	5.39948	333.163	HMDB02658	139.027	C6H5NO3	-12.0763	6-Hydroxynicotinic acid	√	×
61	5.41492	468.327	HMDB00394	274.178	C14H26O5	19.7641	3-Hydroxytetradecanedioic acid	√	×
62	5.43	359.221	HMDB0250791	165.079	C9H11NO2	6.68116	D-Phenylalanine*	√	√
63	5.4415	353.229	HMDB00339	159.09	C7H13NO3	-1.11796	2-Methylbutyrylglycine	√	×
			HMDB00678	159.09	C7H13NO3	-1.11796	Isovalerylglycine
			HMDB00927	159.09	C7H13NO3	-1.11796	Valerylglycine
			HMDB11757	159.09	C7H13NO3	-1.11796	N-Acetylvaline
			HMDB12154	159.09	C7H13NO3	-1.11796	3-Dehydrocarnitine
			HMDB12175	159.09	C7H13NO3	-1.11796	5-Acetamidovalerate
64	5.45353	359.22	HMDB00159	165.079	C9H11NO2	3.28722	L-Phenylalanine	√	√
			HMDB01007	165.079	C9H11NO2	3.28722	3-Pyridinebutanoic acid
			HMDB04992	165.079	C9H11NO2	3.28722	Benzocaine
			HMDB06044	165.079	C9H11NO2	3.28722	Norsalsolinol
65	5.45799	333.165	HMDB02658	139.027	C6H5NO3	-4.67846	6-Hydroxynicotinic acid	√	×
66	5.46444	471.167	HMDB02028	277.026	C9H11NO7S	3.72964	DOPA sulfate	√	×
67	5.469	312.204	HMDB00351	118.063	C5H10O3	4.8164	3-Hydroxy-2-methyl-[R-(R,S)]-butanoic acid	√	√
			HMDB00354	118.063	C5H10O3	4.8164	2-Methyl-3-hydroxybutyric acid
			HMDB00396	118.063	C5H10O3	4.8164	2-Ethylhydracrylic acid
			HMDB00407	118.063	C5H10O3	4.8164	2-Hydroxy-3-methylbutyric acid
			HMDB00410	118.063	C5H10O3	4.8164	3-Hydroxy-2-methyl-[S-(R,R)]-butanoic acid
			HMDB00531	118.063	C5H10O3	4.8164	3-Hydroxyvaleric acid
			HMDB00642	118.063	C5H10O3	4.8164	Erythronilic acid
			HMDB00754	118.063	C5H10O3	4.8164	3-Hydroxyisovaleric acid
			HMDB01863	118.063	C5H10O3	4.8164	2-Hydroxyvaleric acid
			HMDB01987	118.063	C5H10O3	4.8164	2-Hydroxy-2-methylbutyric acid
			HMDB02011	118.063	C5H10O3	4.8164	4-Hydroxyisovaleric acid
68	5.47103	352.197	HMDB00635	158.058	C7H10O4	-2.615	Succinylacetone	√	×
			HMDB12241	158.058	C7H10O4	-2.615	Isopropylmaleate
69	5.75866	351.214	HMDB00459	157.074	C7H11NO3	0.351515	3-Methylcrotonylglycine	√	√
			HMDB00959	157.074	C7H11NO3	0.351515	Tiglylglycine
70	5.76769	405.222	HMDB01434	211.084	C10H13NO4	-6.9399	3-Methoxytyrosine	√	√
			HMDB11754	211.084	C10H13NO4	-6.9399	Methyldopa
71	5.77391	454.269	HMDB11170	260.137	C11H20N2O5	-18.5212	L-gamma-glutamyl-L-isoleucine	√	×
			HMDB11171	260.137	C11H20N2O5	-18.5212	L-gamma-glutamyl-L-leucine
72	5.80052	370.205	HMDB00402	176.068	C7H12O5	-8.87133	2-Isopropylmalic acid	√	√
			HMDB02025	176.068	C7H12O5	-8.87133	2,3-Dimethyl-3-hydroxyglutaric acid
			HMDB12156	176.068	C7H12O5	-8.87133	3-Isopropylmalate
73	5.81372	296.173	HMDB00005	102.032	C4H6O3	5.0904	2-Ketobutyric acid	√	×
			HMDB00060	102.032	C4H6O3	5.0904	Acetoacetic acid
			HMDB01172	102.032	C4H6O3	5.0904	2-Methyl-3-oxopropanoic acid
			HMDB01259	102.032	C4H6O3	5.0904	Succinic acid semialdehyde
			HMDB02217	102.032	C4H6O3	5.0904	(S)-Methylmalonic acid semialdehyde
			HMDB03381	102.032	C4H6O3	5.0904	4-Hydroxycrotonic acid
74	5.81788	326.233	HMDB00214	132.09	C5H12N2O2	8.30687	Ornithine	√	√
			HMDB03374	132.09	C5H12N2O2	8.30687	D-Ornithine
75	5.82045	440.257	HMDB11166	246.122	C10H18N2O5	-9.81893	L-beta-aspartyl-L-leucine	√	×
			HMDB11172	246.122	C10H18N2O5	-9.81893	L-gamma-glutamyl-L-valine
76	5.8239	353.23	HMDB00339	159.09	C7H13NO3	2.1946	2-Methylbutyrylglycine	√	×
			HMDB00678	159.09	C7H13NO3	2.1946	Isovalerylglycine
			HMDB00927	159.09	C7H13NO3	2.1946	Valerylglycine
			HMDB11757	159.09	C7H13NO3	2.1946	N-Acetylvaline
			HMDB12154	159.09	C7H13NO3	2.1946	3-Dehydrocarnitine
			HMDB12175	159.09	C7H13NO3	2.1946	5-Acetamidovalerate
77	5.82888	375.209	HMDB00158	181.074	C9H11NO3	-12.3902	L-Tyrosine	√	×
			HMDB01119	181.074	C9H11NO3	-12.3902	4-Hydroxy-4-(3-pyridyl)-butanoic acid
			HMDB02184	181.074	C9H11NO3	-12.3902	L-Threo-3-Phenylserine
			HMDB03831	181.074	C9H11NO3	-12.3902	Beta-Tyrosine
			HMDB06050	181.074	C9H11NO3	-12.3902	o-Tyrosine
78	5.86	398.232	HMDB0000929	204.09	C11H12N2O2	5.52445	L-Tryptophan*	√	√
79	5.98	398.232	HMDB0013609	204.09	C11H12N2O2	5.52445	D-Tryptophan*	√	√
80	6.14272	399.215	HMDB00671	205.074	C11H11NO3	3.86745	Indolelactic acid	√	×
			HMDB04096	205.074	C11H11NO3	3.86745	5-Methoxyindoleacetate
			HMDB11621	205.074	C11H11NO3	3.86745	Cinnamoylglycine
81	6.16361	447.241	HMDB11716	253.095	C12H15NO5	13.1728	N-Acetylvanilalanine	√	×
82	6.1729	445.235	HMDB03254	251.101	C9H17NO7	-11.4588	Muramic acid	√	√
83	6.19213	326.219	HMDB00317	132.079	C6H12O3	0.419576	2-Hydroxy-3-methylpentanoic acid	√	√
			HMDB00409	132.079	C6H12O3	0.419576	(5R)-5-Hydroxyhexanoic acid
			HMDB00525	132.079	C6H12O3	0.419576	5-Hydroxyhexanoic acid
			HMDB00624	132.079	C6H12O3	0.419576	D-Leucic acid
			HMDB00665	132.079	C6H12O3	0.419576	Leucinic acid
			HMDB00746	132.079	C6H12O3	0.419576	Hydroxyisocaproic acid
			HMDB01624	132.079	C6H12O3	0.419576	2-Hydroxycaproic acid
			HMDB01975	132.079	C6H12O3	0.419576	2-Ethyl-2-Hydroxybutyric acid
			HMDB10718	132.079	C6H12O3	0.419576	(R)-3-Hydroxyhexanoic acid
84	6.22221	309.206	HMDB03411	115.063	C5H9NO2	8.2216	D-Proline	√	×
85	6.23341	373.198	HMDB00714	179.058	C9H9NO3	-0.996294	Hippuric acid	√	×
			HMDB00992	179.058	C9H9NO3	-0.996294	3-Succinoylpyridine
86	6.23642	328.205	HMDB12251	134.069	C4H10N2O3	-13.9229	L-Canaline	√	×
			HMDB00421	134.058	C5H10O4	20.303	2,3-Dihydroxyvaleric acid
			HMDB12141	134.058	C5H10O4	20.303	(R)-2,3-Dihydroxy-isovalerate
87	6.24451	296.17	HMDB00005	102.032	C4H6O3	-6.84272	2-Ketobutyric acid	√	×
			HMDB00060	102.032	C4H6O3	-6.84272	Acetoacetic acid
			HMDB01172	102.032	C4H6O3	-6.84272	2-Methyl-3-oxopropanoic acid
			HMDB01259	102.032	C4H6O3	-6.84272	Succinic acid semialdehyde
			HMDB02217	102.032	C4H6O3	-6.84272	(S)-Methylmalonic acid semialdehyde
			HMDB03381	102.032	C4H6O3	-6.84272	4-Hydroxycrotonic acid
88	6.43517	328.212	HMDB12251	134.069	C4H10N2O3	9.67673	L-Canaline	√	√
89	6.4358	360.204	HMDB00375	166.063	C9H10O3	3.92804	3-(3-Hydroxyphenyl)propanoic acid	√	×
			HMDB00748	166.063	C9H10O3	3.92804	L-3-Phenyllactic acid
			HMDB00779	166.063	C9H10O3	3.92804	Phenyllactic acid
			HMDB02072	166.063	C9H10O3	3.92804	4-Methoxyphenylacetic acid
			HMDB02199	166.063	C9H10O3	3.92804	Desaminotyrosine
			HMDB02229	166.063	C9H10O3	3.92804	3-Phenoxypropionic acid
90	6.4676	454.277	HMDB11170	260.137	C11H20N2O5	-0.437466	L-gamma-glutamyl-L-isoleucine	√	×
			HMDB11171	260.137	C11H20N2O5	-0.437466	L-gamma-glutamyl-L-leucine
91	6.47443	520.332	HMDB03039	326.188	C21H26O3	6.85464	Isoacitretin	√	√
92	6.48288	353.223	HMDB00339	159.09	C7H13NO3	-18.9486	2-Methylbutyrylglycine	√	√
			HMDB00678	159.09	C7H13NO3	-18.9486	Isovalerylglycine
			HMDB00927	159.09	C7H13NO3	-18.9486	Valerylglycine
			HMDB11757	159.09	C7H13NO3	-18.9486	N-Acetylvaline
			HMDB12175	159.09	C7H13NO3	-18.9486	5-Acetamidovalerate
93	6.49524	379.246	HMDB06348	185.105	C9H15NO3	2.37725	Pseudoecgonine	√	√
			HMDB06548	185.105	C9H15NO3	2.37725	Ecgonine
94	6.49891	374.179	HMDB00707	180.042	C9H8O4	-7.64881	4-Hydroxyphenylpyruvic acid	√	×
			HMDB01964	180.042	C9H8O4	-7.64881	Caffeic acid
			HMDB02130	180.042	C9H8O4	-7.64881	Monomethyl phthalate
			HMDB03501	180.042	C9H8O4	-7.64881	3,4-Dihydroxy-trans-cinnamate
			HMDB06915	180.042	C9H8O4	-7.64881	2-Hydroxy-3-(4-hydroxyphenyl)propenoic acid
			HMDB11663	180.042	C9H8O4	-7.64881	3-Hydroxyphenylpyruvic acid
95	6.50423	326.215	HMDB00317	132.079	C6H12O3	-12.2521	2-Hydroxy-3-methylpentanoic acid	√	×
			HMDB00409	132.079	C6H12O3	-12.2521	(5R)-5-Hydroxyhexanoic acid
			HMDB00525	132.079	C6H12O3	-12.2521	5-Hydroxyhexanoic acid
			HMDB00624	132.079	C6H12O3	-12.2521	D-Leucic acid
			HMDB00665	132.079	C6H12O3	-12.2521	Leucinic acid
			HMDB00746	132.079	C6H12O3	-12.2521	Hydroxyisocaproic acid
			HMDB01624	132.079	C6H12O3	-12.2521	2-Hydroxycaproic acid
			HMDB01975	132.079	C6H12O3	-12.2521	2-Ethyl-2-Hydroxybutyric acid
			HMDB10718	132.079	C6H12O3	-12.2521	(R)-3-Hydroxyhexanoic acid
96	6.51717	342.213	HMDB00227	148.074	C6H12O4	-1.30422	Mevalonic acid	√	√
			HMDB12140	148.074	C6H12O4	-1.30422	(R) 2,3-Dihydroxy-3-methylvalerate
97	6.52552	386.173	HMDB06511	192.027	C6H8O7	15.9615	2,3-Diketo-L-gulonate	√	√
			HMDB05971	192.027	C6H8O7	15.9615	Diketogulonic acid
			HMDB01874	192.027	C6H8O7	15.9615	D-threo-Isocitric acid
			HMDB00193	192.027	C6H8O7	15.9615	Isocitric acid
98	6.78003	472.266	HMDB11176	278.127	C14H18N2O4	-2.29873	L-phenylalanyl-L-hydroxyproline	√	×
99	6.80427	330.194	HMDB00209	136.052	C8H8O2	3.56709	Phenylacetic acid	√	×
100	6.80802	467.239	HMDB00667	273.1	C15H15NO4	-2.07895	L-Thyronine	√	×
101	6.84145	382.217	HMDB06029	188.08	C7H12N2O4	-6.58755	N-Acetylglutamine	√	×
			HMDB11173	188.08	C7H12N2O4	-6.58755	L-glycyl-L-hydroxyproline
102	6.85332	413.253	HMDB00210	219.111	C9H17NO5	4.48652	Pantothenic acid	√	×
103	7.0436	465.276	HMDB11654	271.141	C11H19N4O4	-9.07888	2-(3-Carboxy-3-(methylammonio)propyl)-L-histidine	√	×
104	7.0439	532.287	HMDB01272	338.148	C16H22N2O6	-1.77869	Nicotine glucuronide	√	×
105	7.04544	367.246	HMDB00701	173.105	C8H15NO3	3.12941	Hexanoylglycine	√	√
			HMDB00747	173.105	C8H15NO3	3.12941	Isovalerylalanine
			HMDB02087	173.105	C8H15NO3	3.12941	Isovalerylsarcosine
			HMDB11756	173.105	C8H15NO3	3.12941	N-Acetylleucine
106	7.06117	354.214	HMDB00555	160.074	C7H12O4	1.03786	3-Methyladipic acid	√	√
			HMDB00857	160.074	C7H12O4	1.03786	Pimelic acid
			HMDB02441	160.074	C7H12O4	1.03786	3,3-Dimethylglutaric acid
107	7.08663	478.23	HMDB11686	284.09	C13H16O7	1.15027	p-Cresol glucuronide	√	√
108	7.13188	498.382	HMDB02177	304.24	C20H32O2	4.27378	8,11,14,17-Eicosatetraenoic acid	√	×
109	7.26577	445.238	HMDB03254	251.101	C9H17NO7	-5.608	Muramic acid	√	×
110	7.27522	326.213	HMDB00317	132.079	C6H12O3	-17.446	2-Hydroxy-3-methylpentanoic acid	√	×
			HMDB00409	132.079	C6H12O3	-17.446	(5R)-5-Hydroxyhexanoic acid
			HMDB00525	132.079	C6H12O3	-17.446	5-Hydroxyhexanoic acid
			HMDB00624	132.079	C6H12O3	-17.446	D-Leucic acid
			HMDB00665	132.079	C6H12O3	-17.446	Leucinic acid
			HMDB00746	132.079	C6H12O3	-17.446	Hydroxyisocaproic acid
			HMDB01624	132.079	C6H12O3	-17.446	2-Hydroxycaproic acid
			HMDB01975	132.079	C6H12O3	-17.446	2-Ethyl-2-Hydroxybutyric acid
			HMDB10718	132.079	C6H12O3	-17.446	(R)-3-Hydroxyhexanoic acid
111	7.29577	682.392	HMDB02421	488.244	C24H40O8S	10.9507	7-Sulfocholic acid	√	×
112	7.30291	635.384	HMDB02355	441.255	C23H39NO5S	-16.5844	Leukotriene E3	√	×
113	7.30405	310.224	HMDB00535	116.084	C6H12O2	2.33999	Caproic acid*	√	×
114	7.63511	486.283	HMDB11687	292.142	C15H20N2O4	1.28333	Phenylbutyrylglutamine	√	×
115	7.64019	324.203	HMDB00408	130.063	C6H10O3	-1.32376	2-Methyl-3-ketovaleric acid	√	√
			HMDB00491	130.063	C6H10O3	-1.32376	3-Methyl-2-oxovaleric acid
			HMDB00695	130.063	C6H10O3	-1.32376	Ketoleucine
			HMDB01864	130.063	C6H10O3	-1.32376	2-Ketohexanoic acid
			HMDB10717	130.063	C6H10O3	-1.32376	3-Oxohexanoic acid
116	7.65402	414.203	HMDB11168	220.07	C7H12N2O6	-15.5103	L-beta-aspartyl-L-serine	√	√
117	7.66629	383.216	HMDB02302	189.079	C11H11NO2	-6.79047	3-Indolepropionic acid	√	×
			HMDB12286	189.082	C8H15NO2S	-15.5895	S-Prenyl-L-cysteine
118	7.72548	351.212	HMDB00459	157.074	C7H11NO3	-5.24508	3-Methylcrotonylglycine	√	×
			HMDB00959	157.074	C7H11NO3	-5.24508	Tiglylglycine
119	7.75038	447.241	HMDB11716	253.095	C12H15NO5	13.7414	N-Acetylvanilalanine	√	×
120	7.7521	402.217	HMDB00684	208.085	C10H12N2O3	-18.1368	L-Kynurenine	√	×
			HMDB12127	208.074	C11H12O4	9.79066	(R)-2-Benzylsuccinate
121	7.75214	635.383	HMDB02355	441.255	C23H39NO5S	-18.557	Leukotriene E3	√	√
122	7.75758	479.267	HMDB02171	285.132	C12H19N3O5	-11.6525	Glycylprolylhydroxyproline	√	×
123	7.75933	384.229	HMDB00325	190.084	C8H14O5	13.5251	3-Hydroxysuberic acid	√	√
			HMDB01370	190.095	C7H14N2O4	-15.71	Diaminopimelic acid
124	7.76676	340.21	HMDB00641	146.069	C5H10N2O3	1.21922	L-Glutamine	√	√
			HMDB02031	146.069	C5H10N2O3	1.21922	Ureidoisobutyric acid
			HMDB03423	146.069	C5H10N2O3	1.21922	D-Glutamine
			HMDB06899	146.069	C5H10N2O3	1.21922	Alanylglycine
125	7.76692	403.211	HMDB00735	209.069	C10H11NO4	5.28035	Hydroxyphenylacetylglycine	√	√
126	7.78019	354.25	HMDB00486	160.11	C8H16O3	1.26098	7-Hydroxyoctanoic acid	√	√
			HMDB00711	160.11	C8H16O3	1.26098	Hydroxyoctanoic acid
			HMDB01954	160.11	C8H16O3	1.26098	3-Hydroxyoctanoic acid
			HMDB02264	160.11	C8H16O3	1.26098	(R)-2-Hydroxycaprylic acid
			HMDB10722	160.11	C8H16O3	1.26098	(R)-3-Hydroxyoctanoic acid
127	7.78455	627.353	HMDB10341	433.21	C23H31NO7	4.209	Dextrorphan O-glucuronide	√	√
128	7.79441	324.204	HMDB00408	130.063	C6H10O3	2.59561	2-Methyl-3-ketovaleric acid	√	√
			HMDB00491	130.063	C6H10O3	2.59561	3-Methyl-2-oxovaleric acid
			HMDB00695	130.063	C6H10O3	2.59561	Ketoleucine
			HMDB01864	130.063	C6H10O3	2.59561	2-Ketohexanoic acid
			HMDB06024	130.063	C6H10O3	2.59561	Mevalonolactone
			HMDB10717	130.063	C6H10O3	2.59561	3-Oxohexanoic acid
129	7.80047	455.277	HMDB02248	261.132	C10H19N3O5	10.823	Gamma glutamyl ornithine	√	√
			HMDB04985	261.132	C10H19N3O5	10.823	Aspartylysine
			HMDB04987	261.132	C10H19N3O5	10.823	Alpha-Aspartyl-lysine
130	7.83196	422.274	HMDB00933	228.136	C12H20O4	-5.14102	Traumatic acid	√	×
131	7.84805	468.316	HMDB00394	274.178	C14H26O5	-3.74811	3-Hydroxytetradecanedioic acid	√	×
132	7.97584	365.265	HMDB05015	171.126	C9H17NO2	-1.43556	Gabapentin	√	×
133	7.97849	536.335	HMDB02277	342.204	C18H30O6	-17.1011	2,3-Dinor-6-keto-prostaglandin F1 a	√	×
			HMDB02904	342.204	C18H30O6	-17.1011	2,3-Dinor-TXB2
134	7.98396	465.28	HMDB11654	271.141	C11H19N4O4	-0.809017	2-(3-Carboxy-3-(methylammonio)propyl)-L-histidine	√	×
135	8.01105	447.237	HMDB11716	253.095	C12H15NO5	3.75976	N-Acetylvanilalanine	√	√
136	8.01513	384.232	HMDB01370	190.095	C7H14N2O4	-9.6999	Diaminopimelic acid	√	√
			HMDB00325	190.084	C8H14O5	19.5354	3-Hydroxysuberic acid
137	8.01577	325.231	HMDB00172	131.095	C6H13NO2	-10.0219	L-Isoleucine	√	×
			HMDB00557	131.095	C6H13NO2	-10.0219	L-Alloisoleucine
			HMDB00687	131.095	C6H13NO2	-10.0219	L-Leucine
			HMDB01645	131.095	C6H13NO2	-10.0219	L-Norleucine
			HMDB01901	131.095	C6H13NO2	-10.0219	Aminocaproic acid
			HMDB03640	131.095	C6H13NO2	-10.0219	Beta-Leucine
138	8.02533	411.326	HMDB11150	217.179	C10H23N3O2	17.1289	Deoxyhypusine	√	×
139	8.03591	560.34	HMDB06059	366.204	C20H30O6	-8.15265	20-Carboxyleukotriene B4	√	√
140	8.03591	390.198	HMDB00565	196.058	C6H12O7	-1.42632	Galactonic acid	√	×
			HMDB00625	196.058	C6H12O7	-1.42632	Gluconic acid
			HMDB03290	196.058	C6H12O7	-1.42632	Gulonic acid
141	8.03981	347.176	HMDB01476	153.043	C7H7NO3	-19.3081	3-Hydroxyanthranilic acid	√	×
			HMDB01972	153.043	C7H7NO3	-19.3081	3-Aminosalicylic acid
142	8.03996	510.34	HMDB06254	316.204	C20H28O3	-8.49485	4-Hydroxyretinoic acid	√	√
			HMDB12451	316.204	C20H28O3	-8.49485	all-trans-5,6-Epoxyretinoic acid
			HMDB12452	316.204	C20H28O3	-8.49485	all-trans-18-Hydroxyretinoic acid
			HMDB05079	316.204	C20H28O3	-8.49485	15-Deoxy-d-12,14-PGJ2
143	8.0433	568.345	HMDB11651	374.209	C22H30O5	-8.03929	11beta,20-Dihydroxy-3-oxopregn-4-en-21-oic acid	√	√
144	8.06134	465.289	HMDB11654	271.141	C11H19N4O4	18.9595	2-(3-Carboxy-3-(methylammonio)propyl)-L-histidine	√	×
145	8.0635	402.219	HMDB00684	208.085	C10H12N2O3	-13.418	L-Kynurenine	√	×
			HMDB12127	208.074	C11H12O4	14.5096	(R)-2-Benzylsuccinate
146	8.06468	375.212	HMDB01119	181.074	C9H11NO3	-5.39274	4-Hydroxy-4-(3-pyridyl)-butanoic acid	√	√
			HMDB02184	181.074	C9H11NO3	-5.39274	L-Threo-3-Phenylserine
			HMDB03831	181.074	C9H11NO3	-5.39274	Beta-Tyrosine
			HMDB06050	181.074	C9H11NO3	-5.39274	o-Tyrosine
147	8.06506	365.265	HMDB05015	171.126	C9H17NO2	-2.56589	Gabapentin	√	×
148	8.07138	359.226	HMDB01007	165.079	C9H11NO2	18.5946	3-Pyridinebutanoic acid	√	×
149	8.07555	426.244	HMDB01199	232.106	C9H16N2O5	-3.8528	N2-Succinyl-L-ornithine	√	√
			HMDB12161	232.106	C9H16N2O5	-3.8528	4-(Glutamylamino) butanoate
150	8.36215	566.33	HMDB03134	372.183	C16H28N4O4S	11.4905	Biocytin	√	√
151	8.37093	531.322	HMDB05768	337.175	C15H23N5O4	12.3156	Kyotorphin	√	×
152	8.3734	344.211	HMDB02097	150.068	C9H10O2	8.84643	4-Ethylbenzoic acid	√	√
			HMDB02222	150.068	C9H10O2	8.84643	3-Methylphenylacetic acid
			HMDB02237	150.068	C9H10O2	8.84643	3,4-Dimethylbenzoic acid
			HMDB11743	150.068	C9H10O2	8.84643	2-Phenylpropionate
153	8.37565	358.188	HMDB00205	164.047	C9H8O3	1.10853	Phenylpyruvic acid	√	×
			HMDB01713	164.047	C9H8O3	1.10853	m-Coumaric acid
			HMDB02035	164.047	C9H8O3	1.10853	4-Hydroxycinnamic acid
			HMDB02641	164.047	C9H8O3	1.10853	2-Hydroxycinnamic acid
			HMDB12225	164.047	C9H8O3	1.10853	Enol-phenylpyruvate
154	8.37817	656.409	HMDB10340	462.262	C26H38O7	11.1742	Retinyl beta-glucuronide	√	√
155	8.3931	490.374	HMDB04667	296.235	C18H32O3	-2.70241	13S-hydroxyoctadecadienoic acid	√	×
			HMDB04670	296.235	C18H32O3	-2.70241	Alpha-dimorphecolic
			HMDB04701	296.235	C18H32O3	-2.70241	9,10-Epoxyoctadecenoic acid
			HMDB04702	296.235	C18H32O3	-2.70241	12,13-EpOME
			HMDB06939	296.235	C18H32O3	-2.70241	13(S)-HODE
			HMDB10223	296.235	C18H32O3	-2.70241	9-HODE
156	8.39371	396.256	HMDB00792	202.121	C10H18O4	-10.8219	Sebacic acid	√	×
157	8.40111	340.21	HMDB00641	146.069	C5H10N2O3	3.6362	L-Glutamine	√	√
			HMDB02031	146.069	C5H10N2O3	3.6362	Ureidoisobutyric acid
			HMDB03423	146.069	C5H10N2O3	3.6362	D-Glutamine
			HMDB06899	146.069	C5H10N2O3	3.6362	Alanylglycine
158	8.40364	666.403	HMDB02522	472.249	C24H40O7S	20.1474	Chenodeoxycholic acid sulfate	√	√
			HMDB02586	472.249	C24H40O7S	20.1474	Chenodeoxycholic acid 3-sulfate
			HMDB02642	472.249	C24H40O7S	20.1474	Ursodeoxycholic acid 3-sulfate
159	8.41028	324.236	HMDB00666	130.099	C7H14O2	-11.6332	Heptanoic acid*	√	√
160	8.42876	554.263	HMDB06045	360.132	C18H20N2O6	-16.9943	Dityrosine	√	√
161	8.44458	454.276	HMDB11170	260.137	C11H20N2O5	-2.81895	L-gamma-glutamyl-L-isoleucine	√	√
			HMDB11171	260.137	C11H20N2O5	-2.81895	L-gamma-glutamyl-L-leucine
162	8.45018	472.286	HMDB01518	278.152	C16H22O4	-12.3429	Alpha-CEHC	√	√
163	8.60973	560.339	HMDB06059	366.204	C20H30O6	-8.9189	20-Carboxyleukotriene B4	√	×
164	8.61885	399.171	HMDB00881	205.038	C10H7NO4	-16.9069	Xanthurenic acid	√	×
165	8.62245	630.467	HMDB02195	436.319	C26H44O5	12.2207	Varanic acid	√	×
166	8.64052	391.174	HMDB06955	197.032	C8H7NO5	3.80781	3-Hydroxy-2-methylpyridine-4,5-dicarboxylate	√	×
167	8.64505	305.169	HMDB04230	111.032	C5H5NO2	-10.9782	Pyrrole-2-carboxylic acid	√	×
168	8.64853	650.385	HMDB05771	456.244	C18H32N8O6	1.41308	Rigin	√	×
			HMDB00907	456.255	C24H40O6S	-14.0852	Sulfolithocholic acid
169	8.65787	411.325	HMDB11150	217.179	C10H23N3O2	14.351	Deoxyhypusine	√	×
170	8.6623	416.232	HMDB02056	222.089	C12H14O4	7.6526	Monoisobutyl phthalic acid	√	×
171	8.67442	432.201	HMDB02399	238.062	C7H14N2O5S	-2.02756	Cystathionine sulfoxide	√	×
172	8.67859	682.396	HMDB02421	488.244	C24H40O8S	17.4431	7-Sulfocholic acid	√	×
173	8.69135	412.235	HMDB03764	218.09	C8H14N2O5	11.9882	Glutamylalanine	√	×
			HMDB06248	218.09	C8H14N2O5	11.9882	5-L-Glutamyl-L-alanine
174	8.69588	357.222	HMDB11727	163.084	C6H13NO4	-6.73698	Bicine	√	×
175	8.70122	599.377	HMDB01938	405.226	C21H31N3O5	18.4364	Lisinopril	√	×
176	8.70293	484.256	HMDB12267	290.111	C11H18N2O7	10.1778	N-Succinyl-L,L-2,6-diaminopimelate	√	×
			HMDB00052	290.123	C10H18N4O6	-13.0185	Argininosuccinic acid
177	8.85175	635.384	HMDB02355	441.255	C23H39NO5S	-17.3103	Leukotriene E3	√	×
178	8.8556	425.247	HMDB00726	231.111	C10H17NO5	-9.30403	Isovalerylglutamic acid	√	×
			HMDB00953	231.111	C10H17NO5	-9.30403	Suberylglycine
179	8.85609	690.405	HMDB06117	496.276	C21H36N8O6	-16.0975	APGPR Enterostatin	√	×
180	8.86247	450.381	HMDB02396	256.24	C16H32O2	1.49155	Trimethyltridecanoic acid	√	×
181	8.86988	494.178	HMDB04078	300.038	C14H8N2O6	-1.38809	Cinnavalininate	√	×
182	8.89286	486.285	HMDB11687	292.142	C15H20N2O4	4.70074	Phenylbutyrylglutamine	√	×
183	8.89303	566.314	HMDB03134	372.183	C16H28N4O4S	-16.9082	Biocytin	√	×
184	8.89472	630.467	HMDB02195	436.319	C26H44O5	12.547	Varanic acid	√	×
185	8.90166	531.323	HMDB05768	337.175	C15H23N5O4	15.2809	Kyotorphin	√	×
186	8.91196	472.285	HMDB01518	278.152	C16H22O4	-15.2626	Alpha-CEHC	√	×
187	8.91294	675.382	HMDB05084	481.25	C25H39NO6S	-10.8488	N-Acetyl-leukotriene E4	√	×
188	8.92078	572.337	HMDB03933	378.202	C17H26N6O4	-8.34851	Pentosidine	√	×
189	8.9229	387.178	HMDB01253	193.038	C9H7NO4	1.39109	5,6-Dihydroxyindole-2-carboxylic acid	√	×
			HMDB01430	193.038	C9H7NO4	1.39109	L-Dopachrome
			HMDB11622	193.038	C9H7NO4	1.39109	D-Dopachrome
190	8.93682	351.219	HMDB00459	157.074	C7H11NO3	13.954	3-Methylcrotonylglycine	√	×
			HMDB00959	157.074	C7H11NO3	13.954	Tiglylglycine
191	9.04511	630.468	HMDB02195	436.319	C26H44O5	14.01	Varanic acid	√	×
192	9.05577	586.441	HMDB00348	392.293	C24H40O4	14.4579	3b,12a-Dihydroxy-5a-cholanoic acid	√	×
			HMDB00361	392.293	C24H40O4	14.4579	3b,7a-Dihydroxy-5b-cholanoic acid
			HMDB00384	392.293	C24H40O4	14.4579	3a,7a-Dihydroxycholanoic acid
			HMDB00411	392.293	C24H40O4	14.4579	3a,12b-Dihydroxy-5b-cholanoic acid
			HMDB00438	392.293	C24H40O4	14.4579	3b,12a-Dihydroxy-5b-cholanoic acid
			HMDB00478	392.293	C24H40O4	14.4579	Allodeoxycholic acid
			HMDB00514	392.293	C24H40O4	14.4579	Allochenodeoxycholic acid
			HMDB00664	392.293	C24H40O4	14.4579	Isohyodeoxycholic acid
			HMDB00686	392.293	C24H40O4	14.4579	Isoursodeoxycholic acid
			HMDB02451	392.293	C24H40O4	14.4579	7b,12a-Dihydroxycholanoic acid
			HMDB02488	392.293	C24H40O4	14.4579	7a,12b-dihydroxy-5b-Cholan-24-oic acid
			HMDB02536	392.293	C24H40O4	14.4579	Isodeoxycholic acid
			HMDB02585	392.293	C24H40O4	14.4579	3b,12b-Dihydroxy-5b-cholanoic acid
193	9.06902	635.384	HMDB02355	441.255	C23H39NO5S	-17.0458	Leukotriene E3	√	×
194	9.08198	411.323	HMDB11150	217.179	C10H23N3O2	10.1788	Deoxyhypusine	√	×
195	9.09236	365.265	HMDB05015	171.126	C9H17NO2	-2.41925	Gabapentin	√	×
196	9.09666	369.206	HMDB00197	175.063	C10H9NO2	8.3364	Indoleacetic acid	√	×
			HMDB03157	175.059	C5H9N3O4	19.2303	Guanidinosuccinic acid
197	9.10469	404.197	HMDB11714	210.053	C10H10O5	10.3829	Vanilpyruvic acid	√	×
198	9.11358	438.343	HMDB02261	244.204	C14H28O3	-2.79346	2-Hydroxymyristic acid	√	×
	9.11358	438.343	HMDB10731	244.204	C14H28O3	-2.79346	(R)-3-Hydroxy-tetradecanoic acid
199	9.13959	555.276	HMDB01929	361.144	C18H20FN3O4	-13.7104	Levofloxacin	√	×
200	9.1403	572.339	HMDB03933	378.202	C17H26N6O4	-3.6347	Pentosidine	√	×
201	9.29837	417.229	HMDB00866	223.084	C11H13NO4	10.6305	N-Acetyl-L-tyrosine	√	×
202	9.32599	586.443	HMDB00348	392.293	C24H40O4	18.2149	3b,12a-Dihydroxy-5a-cholanoic acid	√	√
			HMDB00361	392.293	C24H40O4	18.2149	3b,7a-Dihydroxy-5b-cholanoic acid
			HMDB00384	392.293	C24H40O4	18.2149	3a,7a-Dihydroxycholanoic acid
			HMDB00411	392.293	C24H40O4	18.2149	3a,12b-Dihydroxy-5b-cholanoic acid
			HMDB00438	392.293	C24H40O4	18.2149	3b,12a-Dihydroxy-5b-cholanoic acid
			HMDB00478	392.293	C24H40O4	18.2149	Allodeoxycholic acid
			HMDB00514	392.293	C24H40O4	18.2149	Allochenodeoxycholic acid
			HMDB00664	392.293	C24H40O4	18.2149	Isohyodeoxycholic acid
			HMDB00686	392.293	C24H40O4	18.2149	Isoursodeoxycholic acid
			HMDB02451	392.293	C24H40O4	18.2149	7b,12a-Dihydroxycholanoic acid
			HMDB02488	392.293	C24H40O4	18.2149	7a,12b-dihydroxy-5b-Cholan-24-oic acid
			HMDB02536	392.293	C24H40O4	18.2149	Isodeoxycholic acid
			HMDB02585	392.293	C24H40O4	18.2149	3b,12b-Dihydroxy-5b-cholanoic acid
203	9.32945	436.332	HMDB10730	242.188	C14H26O3	9.4415	3-Oxotetradecanoic acid	√	×
204	9.35012	650.393	HMDB05771	456.244	C18H32N8O6	12.3574	Rigin	√	√
			HMDB00907	456.255	C24H40O6S	-3.14107	Sulfolithocholic acid
205	9.35122	635.385	HMDB02355	441.255	C23H39NO5S	-16.0361	Leukotriene E3	√	√
206	9.36064	472.287	HMDB01518	278.152	C16H22O4	-10.639	Alpha-CEHC	√	×
207	9.36725	520.332	HMDB03039	326.188	C21H26O3	7.8867	Isoacitretin	√	√
208	9.37835	968.556	HMDB01038	774.406	C40H54N8O8	9.33664	Angiotensin IV	√	×
209	9.38295	630.471	HMDB02195	436.319	C26H44O5	19.7018	Varanic acid	√	×
210	9.65882	411.322	HMDB11150	217.179	C10H23N3O2	6.16061	Deoxyhypusine	√	×
211	9.65935	520.326	HMDB03039	326.188	C21H26O3	-4.03786	Isoacitretin	√	×
212	9.67838	638.508	HMDB11662	444.36	C29H48O3	11.3974	3-beta-Hydroxy-4-beta-methyl-5-alpha-cholest-7-ene-4-alpha-carboxylate	√	×
			HMDB12165	444.36	C29H48O3	11.3974	4alpha-carboxy-4beta-methyl-5alpha-cholesta-8-en-3beta-ol
213	9.67948	586.442	HMDB00348	392.293	C24H40O4	15.9939	3b,12a-Dihydroxy-5a-cholanoic acid	√	×
			HMDB00361	392.293	C24H40O4	15.9939	3b,7a-Dihydroxy-5b-cholanoic acid
			HMDB00384	392.293	C24H40O4	15.9939	3a,7a-Dihydroxycholanoic acid
			HMDB00411	392.293	C24H40O4	15.9939	3a,12b-Dihydroxy-5b-cholanoic acid
			HMDB00438	392.293	C24H40O4	15.9939	3b,12a-Dihydroxy-5b-cholanoic acid
			HMDB00478	392.293	C24H40O4	15.9939	Allodeoxycholic acid
			HMDB00514	392.293	C24H40O4	15.9939	Allochenodeoxycholic acid
			HMDB00664	392.293	C24H40O4	15.9939	Isohyodeoxycholic acid
			HMDB00686	392.293	C24H40O4	15.9939	Isoursodeoxycholic acid
			HMDB02451	392.293	C24H40O4	15.9939	7b,12a-Dihydroxycholanoic acid
			HMDB02488	392.293	C24H40O4	15.9939	7a,12b-dihydroxy-5b-Cholan-24-oic acid
			HMDB02536	392.293	C24H40O4	15.9939	Isodeoxycholic acid
			HMDB02585	392.293	C24H40O4	15.9939	3b,12b-Dihydroxy-5b-cholanoic acid
214	9.68177	470.348	HMDB06547	276.209	C18H28O2	-1.62953	Stearidonic acid	√	×
215	9.72551	660.387	HMDB02829	466.257	C25H38O8	-14.3367	Androsterone glucuronide	√	×
			HMDB04484	466.257	C25H38O8	-14.3367	Etiocholanolone glucuronide
			HMDB06203	466.257	C25H38O8	-14.3367	5-alpha-Dihydrotestosterone glucuronide
			HMDB10365	466.257	C25H38O8	-14.3367	3-alpha-hydroxy-5-alpha-androstane-17-one 3-D-glucuronide
216	9.74609	339.226	HMDB03464	145.085	C5H11N3O2	1.52596	4-Guanidinobutanoic acid	√	×
217	9.75657	675.381	HMDB05084	481.25	C25H39NO6S	-13.3432	N-Acetyl-leukotriene E4	√	×
218	9.82	382.285	HMDB0010725	188.141	C10H20O3	9.15556	3-Hydroxy decanoic acid*	√	√
219	9.83	602.429	HMDB0000506	408.288	C24H40O5	2.32393	α-Muricholic acid *	√	√
220	9.86971	784.457	HMDB04158	590.31	C33H42N4O6	8.44103	D-Urobilinogen	√	×
			HMDB04160	590.31	C33H42N4O6	8.44103	I-Urobilin
221	9.89184	464.354	HMDB10733	270.219	C16H30O3	-12.526	3-Oxohexadecanoic acid	√	×
222	9.92027	411.321	HMDB11150	217.179	C10H23N3O2	5.72136	Deoxyhypusine	√	√
223	9.92231	788.469	HMDB04159	594.342	C33H46N4O6	-15.8393	L-Urobilin	√	√
224	9.92283	635.384	HMDB02355	441.255	C23H39NO5S	-17.5994	Leukotriene E3	√	×
225	9.92415	586.442	HMDB00348	392.293	C24H40O4	16.6396	3b,12a-Dihydroxy-5a-cholanoic acid	√	√
			HMDB00361	392.293	C24H40O4	16.6396	3b,7a-Dihydroxy-5b-cholanoic acid
			HMDB00384	392.293	C24H40O4	16.6396	3a,7a-Dihydroxycholanoic acid
			HMDB00411	392.293	C24H40O4	16.6396	3a,12b-Dihydroxy-5b-cholanoic acid
			HMDB00438	392.293	C24H40O4	16.6396	3b,12a-Dihydroxy-5b-cholanoic acid
			HMDB00478	392.293	C24H40O4	16.6396	Allodeoxycholic acid
			HMDB00514	392.293	C24H40O4	16.6396	Allochenodeoxycholic acid
			HMDB00664	392.293	C24H40O4	16.6396	Isohyodeoxycholic acid
			HMDB00686	392.293	C24H40O4	16.6396	Isoursodeoxycholic acid
			HMDB02451	392.293	C24H40O4	16.6396	7b,12a-Dihydroxycholanoic acid
			HMDB02488	392.293	C24H40O4	16.6396	7a,12b-dihydroxy-5b-Cholan-24-oic acid
			HMDB02536	392.293	C24H40O4	16.6396	Isodeoxycholic acid
			HMDB02585	392.293	C24H40O4	16.6396	3b,12b-Dihydroxy-5b-cholanoic acid
226	9.92557	520.323	HMDB03039	326.188	C21H26O3	-9.44883	Isoacitretin	√	√
227	9.92972	490.377	HMDB04667	296.235	C18H32O3	2.98037	13S-hydroxyoctadecadienoic acid	√	×
			HMDB04670	296.235	C18H32O3	2.98037	Alpha-dimorphecolic
			HMDB04701	296.235	C18H32O3	2.98037	9,10-Epoxyoctadecenoic acid
			HMDB04702	296.235	C18H32O3	2.98037	12,13-EpOME
			HMDB06939	296.235	C18H32O3	2.98037	13(S)-HODE
			HMDB10223	296.235	C18H32O3	2.98037	9-HODE
228	9.9509	746.449	HMDB04309	552.312	C30H48O7S	-3.51289	Triterpenoid	√	√
229	9.95725	560.339	HMDB06059	366.204	C20H30O6	-9.28511	20-Carboxyleukotriene B4	√	×
230	9.96158	342.211	HMDB00227	148.074	C6H12O4	-6.89814	Mevalonic acid	√	×
			HMDB12140	148.074	C6H12O4	-6.89814	(R) 2,3-Dihydroxy-3-methylvalerate
231	10.01	600.409	HMDB0000391	406.272	C24H38O5	-3.99726	7-Ketodeoxycholic acid*	√	√
232	10.2	586.444	HMDB0000811	392.293	C24H40O4	20.1217	Murideoxycholic acid*	√	√
233	10.2391	707.426	HMDB02639	513.276	C26H43NO7S	13.5889	Sulfolithocholylglycine	√	×
234	10.2401	450.381	HMDB02396	256.24	C16H32O2	2.39337	Trimethyltridecanoic acid	√	×
235	10.2453	718.442	HMDB03577	524.307	C23H40N8O6	-6.41607	VPGPR Enterostatin	√	×
236	10.2524	411.321	HMDB11150	217.179	C10H23N3O2	5.46191	Deoxyhypusine	√	×
237	10.2618	666.399	HMDB02522	472.249	C24H40O7S	13.9081	Chenodeoxycholic acid sulfate	√	√
			HMDB02586	472.249	C24H40O7S	13.9081	Chenodeoxycholic acid 3-sulfate
			HMDB02642	472.249	C24H40O7S	13.9081	Ursodeoxycholic acid 3-sulfate
238	10.2645	658.394	HMDB03193	464.241	C25H36O8	19.0636	Testosterone glucuronide	√	√
			HMDB10327	464.241	C25H36O8	19.0636	Dehydroisoandrosterone 3-glucuronide
			HMDB10348	464.241	C25H36O8	19.0636	Dehydroepiandrosterone 3-glucuronide
239	10.2886	921.566	HMDB12348	727.442	C38H66NO10P	-17.3235	PS(14:1(9Z)/18:3(9Z,12Z,15Z))	√	√
			HMDB12408	727.442	C38H66NO10P	-17.3235	PS(18:3(9Z,12Z,15Z)/14:1(9Z))
240	10.2938	676.396	HMDB10351	482.252	C25H38O9	7.12498	11-beta-hydroxyandrosterone-3-glucuronide	√	√
241	10.3215	456.278	HMDB11177	262.132	C14H18N2O3	13.1719	L-phenylalanyl-L-proline	√	×
			HMDB11179	262.132	C14H18N2O3	13.1719	L-prolyl-L-phenylalanine
242	10.3238	440.262	HMDB11166	246.122	C10H18N2O5	1.35277	L-beta-aspartyl-L-leucine	√	√
			HMDB11172	246.122	C10H18N2O5	1.35277	L-gamma-glutamyl-L-valine
243	10.3292	635.383	HMDB02355	441.255	C23H39NO5S	-18.0429	Leukotriene E3	√	√
244	10.3306	618.375	HMDB05022	424.246	C23H36O7	-17.5212	Pravastatin	√	√
245	10.55	382.278	HMDB0242148	188.141	C10H20O3	-8.63239	2-Hydroxydecanoic Acid*	√	√
246	10.6043	599.357	HMDB01938	405.226	C21H31N3O5	-16.0081	Lisinopril	√	×
247	10.6177	531.323	HMDB05768	337.175	C15H23N5O4	15.6428	Kyotorphin	√	×
248	10.6179	819.479	HMDB02579	625.346	C32H51NO11	-8.61232	Glycochenodeoxycholic acid 3-glucuronide	√	×
249	10.6263	411.252	HMDB00856	217.106	C8H15N3O4	12.9815	N-a-Acetylcitrulline	√	×
250	10.6352	455.272	HMDB02248	261.132	C10H19N3O5	-0.186	Gamma glutamyl ornithine	√	×
			HMDB04985	261.132	C10H19N3O5	-0.186	Aspartylysine
			HMDB04987	261.132	C10H19N3O5	-0.186	Alpha-Aspartyl-lysine
251	10.6367	778.461	HMDB02577	584.32	C30H48O11	1.38321	Cholic acid glucuronide	√	×
252	10.6397	526.328	HMDB02358	332.199	C20H28O4	-19.5803	Carnosic acid	√	√
			HMDB04031	332.199	C20H28O4	-19.5803	11b-Hydroxyprogesterone
253	10.6696	490.374	HMDB04667	296.235	C18H32O3	-3.29947	13S-hydroxyoctadecadienoic acid	√	×
			HMDB04670	296.235	C18H32O3	-3.29947	Alpha-dimorphecolic
			HMDB04701	296.235	C18H32O3	-3.29947	9,10-Epoxyoctadecenoic acid
			HMDB04702	296.235	C18H32O3	-3.29947	12,13-EpOME
			HMDB06939	296.235	C18H32O3	-3.29947	13(S)-HODE
			HMDB10223	296.235	C18H32O3	-3.29947	9-HODE
254	10.6708	464.355	HMDB10733	270.219	C16H30O3	-10.611	3-Oxohexadecanoic acid	√	×
255	10.6726	800.476	HMDB10361	606.34	C33H50O10	-5.95815	(23S)-23,25-dihdroxy-24-oxovitamine D3 23-(beta-glucuronide)	√	√
256	10.7	586.436	HMDB0000733	392.293	C24H40O4	5.62724	Hyodeoxycholic acid*	√	√
257	10.76	602.429	HMDB0000619	408.288	C24H40O5	2.32393	Cholic acid*	√	√
258	11.022	488.357	HMDB04668	294.219	C18H30O3	-6.00729	13-OxoODE	√	×
			HMDB04669	294.219	C18H30O3	-6.00729	9-OxoODE
			HMDB10200	294.219	C18H30O3	-6.00729	A-12(13)-EpODE
			HMDB10203	294.219	C18H30O3	-6.00729	13-HOTE
			HMDB10206	294.219	C18H30O3	-6.00729	15(16)-EpODE
			HMDB10220	294.219	C18H30O3	-6.00729	9(10)-EpODE
			HMDB10224	294.219	C18H30O3	-6.00729	9-HOTE
			HMDB11108	294.219	C18H30O3	-6.00729	17-Hydroxylinolenic acid
259	11.028	452.321	HMDB00872	258.183	C14H26O4	-4.1264	Tetradecanedioic acid	√	×
260	11.0313	337.194	HMDB00894	143.058	C6H9NO3	-13.6209	Vinylacetylglycine	√	√
261	11.0672	466.37	HMDB10734	272.235	C16H32O3	-11.5861	(R)-3-Hydroxy-hexadecanoic acid	√	×
262	11.0807	508.387	HMDB00782	314.246	C18H34O4	2.44034	Octadecanedioic acid	√	×
263	11.085	402.233	HMDB00684	208.085	C10H12N2O3	19.4052	L-Kynurenine	√	×
264	11.0882	652.383	HMDB02504	458.234	C23H38O7S	13.6948	3-Sulfodeoxycholic acid	√	×
265	11.0982	658.384	HMDB03193	464.241	C25H36O8	4.43741	Testosterone glucuronide	√	×
			HMDB10327	464.241	C25H36O8	4.43741	Dehydroisoandrosterone 3-glucuronide
			HMDB10348	464.241	C25H36O8	4.43741	Dehydroepiandrosterone 3-glucuronide
266	11.1	586.427	—	392.293	C24H40O4	-9.0377	3-Epideoxycholic acid*	√	√
267	11.1172	514.373	HMDB02190	320.235	C20H32O3	-3.54317	14,15-EpETE*	√	√
268	11.1292	675.395	HMDB05084	481.25	C25H39NO6S	8.17365	N-Acetyl-leukotriene E4	√	√
269	11.1374	420.334	HMDB00499	226.193	C14H26O2	1.63439	5-Tetradecenoic acid	√	√
			HMDB00521	226.193	C14H26O2	1.63439	5Z-Tetradecenoic acid
			HMDB02000	226.193	C14H26O2	1.63439	Myristoleic acid
			HMDB05051	226.193	C14H26O2	1.63439	Tsuzuic acid
			HMDB10732	226.193	C14H26O2	1.63439	trans-Tetra-dec-2-enoic acid
270	11.1403	670.392	HMDB03141	476.241	C26H36O8	16.6862	Retinoyl b-glucuronide	√	√
271	11.143	800.468	HMDB10361	606.34	C33H50O10	-15.355	(23S)-23,25-dihdroxy-24-oxovitamine D3 23-(beta-glucuronide)	√	√
272	11.1707	412.258	HMDB00350	218.115	C10H18O5	6.66866	3-Hydroxysebacic acid	√	×
			HMDB00424	218.115	C10H18O5	6.66866	2-Hydroxydecanedioic acid
273	11.1817	465.364	HMDB06294	271.227	C16H31O3	-7.93868	16-hydroxy hexadecanoic acid	√	×
274	11.2056	970.832	HMDB00248	776.687	C15H11I4NO4	5.60061	Thyroxine	√	×
275	11.2086	367.247	HMDB00701	173.105	C8H15NO3	5.1255	Hexanoylglycine	√	√
			HMDB00747	173.105	C8H15NO3	5.1255	Isovalerylalanine
			HMDB02087	173.105	C8H15NO3	5.1255	Isovalerylsarcosine
			HMDB11756	173.105	C8H15NO3	5.1255	N-Acetylleucine
276	11.2161	514.296	HMDB00901	320.147	C14H24O8	16.9347	Valproic acid glucuronide	√	×
			HMDB10347	320.147	C14H24O8	16.9347	Octanoylglucuronide
277	11.227	520.331	HMDB03039	326.188	C21H26O3	4.4721	Isoacitretin	√	√
278	11.2272	506.38	HMDB03871	312.23	C18H32O4	20.1843	13-L-Hydroperoxylinoleic acid	√	√
			HMDB04706	312.23	C18H32O4	20.1843	8(R)-Hydroperoxylinoleic acid
			HMDB06940	312.23	C18H32O4	20.1843	9(S)-HPODE
			HMDB10201	312.23	C18H32O4	20.1843	12,13-DiHODE
			HMDB10208	312.23	C18H32O4	20.1843	15,16-DiHODE
			HMDB10221	312.23	C18H32O4	20.1843	9,10-DiHODE
279	11.4084	572.343	HMDB03933	378.202	C17H26N6O4	1.7469	Pentosidine	√	×
280	11.4113	806.297	HMDB03337	612.152	C20H32N6O12S2	6.42225	Oxidized glutathione	√	×
281	11.4173	343.188	HMDB00696	149.051	C5H11NO2S	-8.34314	L-Methionine	√	×
282	11.4379	720.418	HMDB00572	526.288	C24H40N5O8	-13.3043	Desmosine	√	×
			HMDB00739	526.288	C24H40N5O8	-13.3043	Isodesmosine
283	11.4466	576.294	HMDB10343	382.163	C19H26O8	-14.6212	1-(alpha-Methyl-4-(2-methylpropyl)benzeneacetate)-beta-D-Glucopyranuronic acid	√	×
284	11.4598	438.341	HMDB02261	244.204	C14H28O3	-6.91968	2-Hydroxymyristic acid	√	×
			HMDB10731	244.204	C14H28O3	-6.91968	(R)-3-Hydroxy-tetradecanoic acid
285	11.488	531.309	HMDB05768	337.175	C15H23N5O4	-11.2914	Kyotorphin	√	×
286	11.5066	786.453	HMDB01898	592.326	C33H44N4O6	-16.242	Mesobilirubinogen	√	×
287	11.5082	380.267	HMDB10724	186.126	C10H18O3	4.45885	3-Oxodecanoic acid	√	×
288	11.53	366.286	HMDB0000037	172.146	C10H20O2	-1.09204	Decanoic acid*	√	√
289	11.57	508.388	HMDB0004705	314.246	C18H34O4	4.72083	12,13-DiHOME*	√	√
290	11.7142	531.316	HMDB05768	337.175	C15H23N5O4	0.952547	Kyotorphin	√	×
291	11.7524	410.312	HMDB00387	216.173	C12H24O3	-2.30321	3-Hydroxydodecanoic acid	√	√
			HMDB02059	216.173	C12H24O3	-2.30321	12-Hydroxydodecanoic acid
			HMDB10728	216.173	C12H24O3	-2.30321	(R)-3-Hydroxydodecanoic acid
292	11.7563	521.229	HMDB10316	327.095	C14H17NO8	-12.1458	Acetaminophen glucuronide	√	√
293	11.7608	465.369	HMDB06294	271.227	C16H31O3	3.9847	16-hydroxy hexadecanoic acid	√	×
294	11.769	652.38	HMDB02504	458.234	C23H38O7S	9.99634	3-Sulfodeoxycholic acid	√	√
295	11.7901	676.391	HMDB10351	482.252	C25H38O9	-0.528132	11-beta-hydroxyandrosterone-3-glucuronide	√	×
296	11.7948	568.352	HMDB11651	374.209	C22H30O5	5.23025	11beta,20-Dihydroxy-3-oxopregn-4-en-21-oic acid	√	×
297	11.7976	562.368	HMDB01908	368.22	C20H32O6	14.0024	19-Hydroxy-PGE2	√	√
			HMDB01979	368.22	C20H32O6	14.0024	6,15-Diketo,13,14-dihydro-PGF1a
			HMDB03235	368.22	C20H32O6	14.0024	Prostaglandin G2
			HMDB03247	368.22	C20H32O6	14.0024	20-Hydroxy-PGE2
			HMDB04241	368.22	C20H32O6	14.0024	6-Ketoprostaglandin E1
			HMDB05099	368.22	C20H32O6	14.0024	Thromboxane B3
			HMDB12110	368.22	C20H32O6	14.0024	5(6)-Epoxy Prostaglandin E1
298	11.8002	467.247	HMDB00667	273.1	C15H15NO4	14.2733	L-Thyronine	√	√
299	11.8044	411.252	HMDB00856	217.106	C8H15N3O4	13.072	N-a-Acetylcitrulline	√	√
300	11.8079	436.323	HMDB10730	242.188	C14H26O3	-11.3204	3-Oxotetradecanoic acid	√	×
301	11.8137	469.25	HMDB05766	275.112	C10H17N3O6	-3.32049	Norophthalmic acid	√	√
			HMDB11738	275.112	C10H17N3O6	-3.32049	Gamma-Glutamylglutamine
302	11.88	508.388	HMDB0004704	314.246	C18H34O4	4.72083	9,10-DiHOME*	√	√
303	12.03	586.427	HMDB0000518	392.293	C24H40O4	-9.0377	Chenodeoxycholic acid*	√	√
304	12.0738	411.286	HMDB12230	217.143	C9H19N3O3	7.31962	Gamma-glutamyl-L-putrescine	√	×
305	12.085	740.56	HMDB06816	546.407	C37H54O3	16.6392	3-hexaprenyl-4-hydroxybenzoic acid	√	×
306	12.1044	762.439	HMDB01097	568.305	C34H40N4O4	-8.43341	Protoporphyrinogen IX	√	√
307	12.1133	572.342	HMDB03933	378.202	C17H26N6O4	0.795038	Pentosidine	√	√
308	12.114	526.33	HMDB02358	332.199	C20H28O4	-17.5357	Carnosic acid	√	√
	12.114	526.33	HMDB04031	332.199	C20H28O4	-17.5357	11b-Hydroxyprogesterone
309	12.1516	506.369	HMDB03871	312.23	C18H32O4	-1.94118	13-L-Hydroperoxylinoleic acid	√	×
			HMDB04706	312.23	C18H32O4	-1.94118	8(R)-Hydroperoxylinoleic acid
			HMDB06940	312.23	C18H32O4	-1.94118	9(S)-HPODE
			HMDB10201	312.23	C18H32O4	-1.94118	12,13-DiHODE
			HMDB10208	312.23	C18H32O4	-1.94118	15,16-DiHODE
			HMDB10221	312.23	C18H32O4	-1.94118	9,10-DiHODE
310	12.1551	835.474	HMDB02472	641.341	C32H51NO12	-8.69258	(3a,5b,7a,12a)-24-[(carboxymethyl)amino]-1,12-dihydroxy-24-oxocholan-3-yl-b-D-Glucopyranosiduronic acid	√	×
311	12.1608	492.382	HMDB10736	298.251	C18H34O3	-18.6156	3-Oxooctadecanoic acid	√	×
312	12.1629	533.193	HMDB06273	339.047	C9H14N3O9P	10.9773	5-amino-1-(5-phospho-D-ribosyl)imidazole-4-carboxylate	√	×
			HMDB12268	339.047	C9H14N3O9P	10.9773	N5-Carboxyaminoimidazole ribonucleotide
313	12.1657	410.254	HMDB04620	216.122	C8H16N4O3	-19.3148	N-a-Acetyl-L-arginine	√	×
314	12.3054	782.442	HMDB04161	588.295	C33H40N4O6	8.95723	D-Urobilin	√	√
315	12.3078	784.446	HMDB04158	590.31	C33H42N4O6	-5.92724	D-Urobilinogen	√	√
			HMDB04160	590.31	C33H42N4O6	-5.92724	I-Urobilin
316	12.31	586.436	HMDB0000626	392.293	C24H40O4	5.62724	Deoxycholic acid*	√	√
317	12.3191	356.245	HMDB00450	162.1	C6H14N2O3	11.6098	5-Hydroxylysine	√	×
318	12.3275	412.258	HMDB00350	218.115	C10H18O5	5.07138	3-Hydroxysebacic acid	√	√
			HMDB00424	218.115	C10H18O5	5.07138	2-Hydroxydecanedioic acid
319	12.3338	480.353	HMDB00672	286.214	C16H30O4	-2.39551	Hexadecanedioic acid	√	×
320	12.3395	808.296	HMDB01176	614.147	C20H31N4O16P	10.7816	Cytidine monophosphate N-acetylneuraminic acid	√	×
321	12.3439	740.552	HMDB06816	546.407	C37H54O3	6.7113	3-hexaprenyl-4-hydroxybenzoic acid	√	×
322	12.3505	508.384	HMDB00782	314.246	C18H34O4	-2.45458	Octadecanedioic acid	√	√
323	12.3533	650.375	HMDB05771	456.244	C18H32N8O6	-15.0985	Rigin	√	×
324	12.3633	652.376	HMDB02504	458.234	C23H38O7S	3.53149	3-Sulfodeoxycholic acid	√	×
325	12.3793	676.391	HMDB10351	482.252	C25H38O9	-1.42247	11-beta-hydroxyandrosterone-3-glucuronide	√	×
326	12.3807	488.355	HMDB04668	294.219	C18H30O3	-9.82083	13-OxoODE	√	×
			HMDB04669	294.219	C18H30O3	-9.82083	9-OxoODE
			HMDB10200	294.219	C18H30O3	-9.82083	A-12(13)-EpODE
			HMDB10203	294.219	C18H30O3	-9.82083	13-HOTE
			HMDB10206	294.219	C18H30O3	-9.82083	15(16)-EpODE
			HMDB10220	294.219	C18H30O3	-9.82083	9(10)-EpODE
			HMDB10224	294.219	C18H30O3	-9.82083	9-HOTE
			HMDB11108	294.219	C18H30O3	-9.82083	17-Hydroxylinolenic acid
327	12.4077	572.348	HMDB03933	378.202	C17H26N6O4	11.4738	Pentosidine	√	×
328	12.5245	392.301	HMDB00529	198.162	C12H22O2	-2.38399	5-Dodecenoic acid	√	×
			HMDB10729	198.162	C12H22O2	-2.38399	trans-Dodec-2-enoic acid
329	12.5687	674.386	HMDB10338	480.236	C25H36O9	14.3785	11-Oxo-androsterone glucuronide	√	×
330	12.5755	494.403	HMDB10737	300.266	C18H36O3	-7.94088	(R)-3-Hydroxy-Octadecanoic acid	√	×
331	12.5766	466.374	HMDB10734	272.235	C16H32O3	-3.27415	(R)-3-Hydroxy-hexadecanoic acid	√	×
332	12.5779	464.356	HMDB10733	270.219	C16H30O3	-7.65353	3-Oxohexadecanoic acid	√	×
333	12.5816	508.384	HMDB00782	314.246	C18H34O4	-2.568	Octadecanedioic acid	√	×
334	12.5977	526.341	HMDB02358	332.199	C20H28O4	5.09502	Carnosic acid	√	×
			HMDB04031	332.199	C20H28O4	5.09502	11b-Hydroxyprogesterone
335	12.6002	476.391	HMDB00573	282.256	C18H34O2	-10.3853	Elaidic acid	√	×
			HMDB03231	282.256	C18H34O2	-10.3853	Vaccenic acid
336	12.62	556.381	HMDB0040900	362.246	C22H34O4	-7.90818	13,14-DiHDPA*	√	√
337	12.8316	652.385	HMDB02504	458.234	C23H38O7S	17.2023	3-Sulfodeoxycholic acid	√	×
338	12.8323	397.238	HMDB02096	203.095	C12H13NO2	8.98346	3-Indolebutyric acid	√	×
339	12.839	494.402	HMDB10737	300.266	C18H36O3	-8.98333	(R)-3-Hydroxy-Octadecanoic acid	√	×
340	12.8559	508.384	HMDB00782	314.246	C18H34O4	-3.56386	Octadecanedioic acid	√	×
341	12.8747	532.381	HMDB02265	338.246	C20H34O4	-8.91375	14,15-DiHETrE	√	×
			HMDB02311	338.246	C20H34O4	-8.91375	8,9-DiHETrE
			HMDB02314	338.246	C20H34O4	-8.91375	11,12-DiHETrE
			HMDB02995	338.246	C20H34O4	-8.91375	12-Keto-tetrahydro-leukotriene B4
342	12.8778	490.374	HMDB04667	296.235	C18H32O3	-2.35649	13S-hydroxyoctadecadienoic acid	√	√
			HMDB04670	296.235	C18H32O3	-2.35649	Alpha-dimorphecolic
			HMDB04701	296.235	C18H32O3	-2.35649	9,10-Epoxyoctadecenoic acid
			HMDB04702	296.235	C18H32O3	-2.35649	12,13-EpOME
			HMDB06939	296.235	C18H32O3	-2.35649	13(S)-HODE
			HMDB10223	296.235	C18H32O3	-2.35649	9-HODE
343	12.8779	466.375	HMDB10734	272.235	C16H32O3	-1.04077	(R)-3-Hydroxy-hexadecanoic acid	√	√
344	12.8837	909.325	HMDB01260	715.173	C21H35N9O15P2	12.9858	ADP-Ribosyl-L-arginine	√	×
345	12.8899	562.351	HMDB01908	368.22	C20H32O6	-16.3679	19-Hydroxy-PGE2	√	√
			HMDB01979	368.22	C20H32O6	-16.3679	6,15-Diketo,13,14-dihydro-PGF1a
			HMDB03235	368.22	C20H32O6	-16.3679	Prostaglandin G2
			HMDB03247	368.22	C20H32O6	-16.3679	20-Hydroxy-PGE2
			HMDB04241	368.22	C20H32O6	-16.3679	6-Ketoprostaglandin E1
			HMDB05099	368.22	C20H32O6	-16.3679	Thromboxane B3
			HMDB12110	368.22	C20H32O6	-16.3679	5(6)-Epoxy Prostaglandin E1
346	12.9065	684.261	HMDB06941	490.121	C16H23N6O10P	-0.834594	L-2-Aminoadipate adenylate	√	×
347	12.9071	516.389	HMDB05045	322.251	C20H34O3	-4.38502	15(S)-Hydroxyeicosatrienoic acid	√	√
348	12.9138	496.363	HMDB03598	302.225	C20H30O2	-4.17363	Retinyl ester	√	√
349	12.9228	392.299	HMDB00529	198.162	C12H22O2	-7.65737	5-Dodecenoic acid	√	√
			HMDB10729	198.162	C12H22O2	-7.65737	trans-Dodec-2-enoic acid
350	12.9308	412.257	HMDB00350	218.115	C10H18O5	4.1282	3-Hydroxysebacic acid	√	×
			HMDB00424	218.115	C10H18O5	4.1282	2-Hydroxydecanedioic acid
351	12.9331	383.224	HMDB02302	189.079	C11H11NO2	12.9375	3-Indolepropionic acid	√	×
			HMDB12286	189.082	C8H15NO2S	4.13832	S-Prenyl-L-cysteine
352	13.1691	498.381	HMDB02177	304.24	C20H32O2	1.31235	8,11,14,17-Eicosatetraenoic acid	√	×
			HMDB06036	304.24	C20H32O2	1.31235	Mesterolone
353	13.1737	496.361	HMDB03598	302.225	C20H30O2	-7.14756	Retinyl ester	√	×
354	13.2006	352.272	HMDB00847	158.131	C9H18O2	4.11111	Pelargonic acid	√	×
355	13.2192	835.473	HMDB02472	641.341	C32H51NO12	-9.18416	(3a,5b,7a,12a)-24-[(carboxymethyl)amino]-1,12-dihydroxy-24-oxocholan-3-yl-b-D-Glucopyranosiduronic acid	√	×
356	13.2201	506.366	HMDB03871	312.23	C18H32O4	-7.58102	13-L-Hydroperoxylinoleic acid	√	×
			HMDB04706	312.23	C18H32O4	-7.58102	8(R)-Hydroperoxylinoleic acid
			HMDB06940	312.23	C18H32O4	-7.58102	9(S)-HPODE
			HMDB10201	312.23	C18H32O4	-7.58102	12,13-DiHODE
			HMDB10208	312.23	C18H32O4	-7.58102	15,16-DiHODE
			HMDB10221	312.23	C18H32O4	-7.58102	9,10-DiHODE
357	13.2227	448.362	HMDB02186	254.225	C16H30O2	-5.94671	Hypogeic acid	√	×
			HMDB10735	254.225	C16H30O2	-5.94671	Trans-Hexa-dec-2-enoic acid
			HMDB12328	254.225	C16H30O2	-5.94671	Palmitelaidic acid
358	13.2272	466.374	HMDB10734	272.235	C16H32O3	-1.76411	(R)-3-Hydroxy-hexadecanoic acid	√	×
359	13.2274	808.29	HMDB01176	614.147	C20H31N4O16P	2.87286	Cytidine monophosphate N-acetylneuraminic acid	√	×
360	13.2391	488.351	HMDB04668	294.219	C18H30O3	-16.7336	13-OxoODE	√	×
			HMDB04669	294.219	C18H30O3	-16.7336	9-OxoODE
			HMDB10200	294.219	C18H30O3	-16.7336	A-12(13)-EpODE
			HMDB10203	294.219	C18H30O3	-16.7336	13-HOTE
			HMDB10206	294.219	C18H30O3	-16.7336	15(16)-EpODE
			HMDB10220	294.219	C18H30O3	-16.7336	9(10)-EpODE
			HMDB10224	294.219	C18H30O3	-16.7336	9-HOTE
			HMDB11108	294.219	C18H30O3	-16.7336	17-Hydroxylinolenic acid
361	13.2554	564.387	HMDB00476	370.251	C24H34O3	-6.58601	3-Oxo-4,6-choladienoic acid	√	×
362	13.2564	514.373	HMDB06111	320.235	C20H32O3	-5.12109	12-HETE*	√	×
363	13.2613	508.382	HMDB00782	314.246	C18H34O4	-6.44542	Octadecanedioic acid	√	×
364	13.3476	560.348	HMDB06059	366.204	C20H30O6	7.18867	20-Carboxyleukotriene B4	√	×
365	13.3536	512.358	HMDB10202	318.219	C20H30O3	-2.66954	12-HEPE	√	×
			HMDB10205	318.219	C20H30O3	-2.66954	14,15-EpETE
			HMDB10217	318.219	C20H30O3	-2.66954	5-KETE
			HMDB01337	318.219	C20H30O3	-2.66954	Leukotriene A4
			HMDB05081	318.219	C20H30O3	-2.66954	5-HEPE
366	13.3553	530.204	HMDB04645	336.074	C10H16N4O7S	-19.389	S-Nitrosoglutathione	√	√
367	13.3739	652.378	HMDB02504	458.234	C23H38O7S	6.93995	3-Sulfodeoxycholic acid	√	×
368	13.3749	784.436	HMDB04158	590.31	C33H42N4O6	-18.6882	D-Urobilinogen	√	√
			HMDB04160	590.31	C33H42N4O6	-18.6882	I-Urobilin
369	13.3798	562.371	HMDB01908	368.22	C20H32O6	19.1659	19-Hydroxy-PGE2	√	×
			HMDB01979	368.22	C20H32O6	19.1659	6,15-Diketo,13,14-dihydro-PGF1a
			HMDB03235	368.22	C20H32O6	19.1659	Prostaglandin G2
			HMDB03247	368.22	C20H32O6	19.1659	20-Hydroxy-PGE2
			HMDB04241	368.22	C20H32O6	19.1659	6-Ketoprostaglandin E1
			HMDB05099	368.22	C20H32O6	19.1659	Thromboxane B3
			HMDB12110	368.22	C20H32O6	19.1659	5(6)-Epoxy Prostaglandin E1
370	13.3876	762.424	HMDB06465	568.282	C28H44N2O8S	3.35144	Leukotriene F4	√	√
371	13.3971	397.242	HMDB02096	203.095	C12H13NO2	18.5786	3-Indolebutyric acid	√	×
372	13.3981	674.363	HMDB10338	480.236	C25H36O9	-19.3223	11-Oxo-androsterone glucuronide	√	×
373	13.4014	516.389	HMDB05045	322.251	C20H34O3	-3.03914	15(S)-Hydroxyeicosatrienoic acid	√	×
374	13.4093	394.318	HMDB00638	200.178	C12H24O2	0.996485	Dodecanoic acid*	√	√
375	13.4109	406.263	HMDB11180	212.116	C10H16N2O3	17.436	L-prolyl-L-proline	√	√
376	13.4125	418.317	HMDB00560	224.178	C14H24O2	-1.84164	5,8-Tetradecadienoic acid	√	√
377	13.4128	530.36	HMDB01193	336.23	C20H32O4	-19.2601	5(S)-Hydroperoxyeicosatetraenoic acid	√	√
			HMDB02236	336.23	C20H32O4	-19.2601	8-iso-PGA1
			HMDB02656	336.23	C20H32O4	-19.2601	Prostaglandin A1
			HMDB02982	336.23	C20H32O4	-19.2601	Prostaglandin B1
			HMDB04243	336.23	C20H32O4	-19.2601	12(S)-HPETE
			HMDB04244	336.23	C20H32O4	-19.2601	15(S)-HPETE
			HMDB04688	336.23	C20H32O4	-19.2601	Hepoxilin A3
			HMDB04690	336.23	C20H32O4	-19.2601	Hepoxilin B3
			HMDB04692	336.23	C20H32O4	-19.2601	12(R)-HPETE
			HMDB04693	336.23	C20H32O4	-19.2601	11H-14,15-EETA
			HMDB04696	336.23	C20H32O4	-19.2601	11(R)-HPETE
			HMDB04699	336.23	C20H32O4	-19.2601	8(S)-HPETE
			HMDB05050	336.23	C20H32O4	-19.2601	15H-11,12-EETA
			HMDB05087	336.23	C20H32O4	-19.2601	6-trans-Leukotriene B4
			HMDB05088	336.23	C20H32O4	-19.2601	6-trans-12-epi-Leukotriene B4
			HMDB05089	336.23	C20H32O4	-19.2601	12(S)-Leukotriene B4
			HMDB10204	336.23	C20H32O4	-19.2601	14,15-DiHETE
			HMDB10219	336.23	C20H32O4	-19.2601	8,15-DiHETE
			HMDB11135	336.23	C20H32O4	-19.2601	5-HPETE
378	13.4179	675.377	HMDB05084	481.25	C25H39NO6S	-18.2724	N-Acetyl-leukotriene E4	√	×
379	13.425	672.371	HMDB06765	478.22	C25H34O9	16.1617	2-Methoxy-estradiol-17b 3-glucuronide	√	×
			HMDB10315	478.22	C25H34O9	16.1617	4-Hydroxyandrostenedione glucuronide
380	13.4373	466.375	HMDB10734	272.235	C16H32O3	-1.29895	(R)-3-Hydroxy-hexadecanoic acid	√	√
381	13.4434	496.361	HMDB03598	302.225	C20H30O2	-8.03775	Retinyl ester	√	×
382	13.4443	464.358	HMDB10733	270.219	C16H30O3	-3.89402	3-Oxohexadecanoic acid	√	×
383	13.4471	448.361	HMDB02186	254.225	C16H30O2	-7.95287	Hypogeic acid	√	×
			HMDB10735	254.225	C16H30O2	-7.95287	Trans-Hexa-dec-2-enoic acid
			HMDB12328	254.225	C16H30O2	-7.95287	Palmitelaidic acid
384	13.551	560.354	HMDB06059	366.204	C20H30O6	17.2031	20-Carboxyleukotriene B4	√	×
385	13.5514	512.359	HMDB01337	318.219	C20H30O3	-1.76496	Leukotriene A4	√	×
			HMDB05081	318.219	C20H30O3	-1.76496	5-HEPE
			HMDB10202	318.219	C20H30O3	-1.76496	12-HEPE
			HMDB10205	318.219	C20H30O3	-1.76496	14,15-EpETE
			HMDB10217	318.219	C20H30O3	-1.76496	5-KETE
386	13.5526	782.432	HMDB04161	588.295	C33H40N4O6	-3.41871	D-Urobilin	√	×
387	13.5696	438.343	HMDB02261	244.204	C14H28O3	-0.98567	2-Hydroxymyristic acid	√	×
			HMDB10731	244.204	C14H28O3	-0.98567	(R)-3-Hydroxy-tetradecanoic acid
388	13.5681	562.363	HMDB01908	368.22	C20H32O6	6.37392	19-Hydroxy-PGE2	√	√
			HMDB01979	368.22	C20H32O6	6.37392	6,15-Diketo,13,14-dihydro-PGF1a
			HMDB03235	368.22	C20H32O6	6.37392	Prostaglandin G2
			HMDB03247	368.22	C20H32O6	6.37392	20-Hydroxy-PGE2
			HMDB04241	368.22	C20H32O6	6.37392	6-Ketoprostaglandin E1
			HMDB05099	368.22	C20H32O6	6.37392	Thromboxane B3
			HMDB12110	368.22	C20H32O6	6.37392	5(6)-Epoxy Prostaglandin E1
389	13.5883	854.467	HMDB02318	660.336	C32H52O14	-10.1175	Capsianoside I	√	×
			HMDB01261	660.316	C36H44N4O8	13.0479	Coproporphyrinogen III
			HMDB02158	660.316	C36H44N4O8	13.0479	Coproporphyrinogen I
390	13.6039	492.391	HMDB10736	298.251	C18H34O3	1.23631	3-Oxooctadecanoic acid	√	√
391	13.6051	474.38	HMDB03797	280.24	C18H32O2	-1.48342	Bovinic acid	√	√
			HMDB05047	280.24	C18H32O2	-1.48342	9E,11E-Octadecadienoic acid
			HMDB05048	280.24	C18H32O2	-1.48342	10E,12Z-Octadecadienoic acid
			HMDB06270	280.24	C18H32O2	-1.48342	Linoelaidic acid
392	13.6091	402.232	HMDB00684	208.085	C10H12N2O3	17.1174	L-Kynurenine	√	×
393	13.6167	514.372	HMDB02190	320.235	C20H32O3	-5.65493	5,6-Epoxy-8,11,14-eicosatrienoic acid	√	√
			HMDB02232	320.235	C20H32O3	-5.65493	8,9-Epoxyeicosatrienoic acid
			HMDB02283	320.235	C20H32O3	-5.65493	14R,15S-EpETrE
			HMDB02344	320.235	C20H32O3	-5.65493	Hydroxyeicosatetraenoic acid
			HMDB03876	320.235	C20H32O3	-5.65493	15(S)-HETE
			HMDB04673	320.235	C20H32O3	-5.65493	11,12-Epoxyeicosatrienoic acid
			HMDB04679	320.235	C20H32O3	-5.65493	8-HETE
			HMDB04682	320.235	C20H32O3	-5.65493	11(R)-HETE
			HMDB06245	320.235	C20H32O3	-5.65493	18-Hydroxyarachidonic acid
			HMDB10222	320.235	C20H32O3	-5.65493	9-HETE
			HMDB10409	320.235	C20H32O3	-5.65493	11,12-EpETrE
			HMDB11136	320.235	C20H32O3	-5.65493	19(S)-HETE
394	13.6241	510.345	HMDB05079	316.204	C20H28O3	1.55614	15-Deoxy-d-12,14-PGJ2	√	√
			HMDB06254	316.204	C20H28O3	1.55614	4-Hydroxyretinoic acid
			HMDB12451	316.204	C20H28O3	1.55614	all-trans-5,6-Epoxyretinoic acid
			HMDB12452	316.204	C20H28O3	1.55614	all-trans-18-Hydroxyretinoic acid
395	13.6259	707.421	HMDB02639	513.276	C26H43NO7S	6.8001	Sulfolithocholylglycine	√	×
396	13.6267	488.358	HMDB04668	294.219	C18H30O3	-2.94962	13-OxoODE	√	√
			HMDB04669	294.219	C18H30O3	-2.94962	9-OxoODE
			HMDB10200	294.219	C18H30O3	-2.94962	A-12(13)-EpODE
			HMDB10203	294.219	C18H30O3	-2.94962	13-HOTE
			HMDB10206	294.219	C18H30O3	-2.94962	15(16)-EpODE
			HMDB10220	294.219	C18H30O3	-2.94962	9(10)-EpODE
			HMDB10224	294.219	C18H30O3	-2.94962	9-HOTE
			HMDB11108	294.219	C18H30O3	-2.94962	17-Hydroxylinolenic acid
397	13.6271	626.469	HMDB12454	432.324	C27H44O4	8.20077	3 beta,7 alpha-Dihydroxy-5-cholestenoate	√	×
398	13.647	516.389	HMDB05045	322.251	C20H34O3	-2.70142	15(S)-Hydroxyeicosatrienoic acid	√	√
399	13.6496	464.358	HMDB10733	270.219	C16H30O3	-3.68321	3-Oxohexadecanoic acid	√	√
400	13.6498	498.385	HMDB02177	304.24	C20H32O2	9.97885	8,11,14,17-Eicosatetraenoic acid	√	×
			HMDB06036	304.24	C20H32O2	9.97885	Mesterolone
401	13.8582	474.378	HMDB03797	280.24	C18H32O2	-3.73814	Bovinic acid	√	×
			HMDB05047	280.24	C18H32O2	-3.73814	9E,11E-Octadecadienoic acid
			HMDB05048	280.24	C18H32O2	-3.73814	10E,12Z-Octadecadienoic acid
			HMDB06270	280.24	C18H32O2	-3.73814	Linoelaidic acid
402	13.8583	510.352	HMDB05079	316.204	C20H28O3	15.8752	15-Deoxy-d-12,14-PGJ2	√	×
			HMDB06254	316.204	C20H28O3	15.8752	4-Hydroxyretinoic acid
			HMDB12451	316.204	C20H28O3	15.8752	all-trans-5,6-Epoxyretinoic acid
			HMDB12452	316.204	C20H28O3	15.8752	all-trans-18-Hydroxyretinoic acid
403	13.8628	514.373	HMDB02190	320.235	C20H32O3	-4.05146	5,6-Epoxy-8,11,14-eicosatrienoic acid	√	√
			HMDB02232	320.235	C20H32O3	-4.05146	8,9-Epoxyeicosatrienoic acid
			HMDB02283	320.235	C20H32O3	-4.05146	14R,15S-EpETrE
			HMDB02344	320.235	C20H32O3	-4.05146	Hydroxyeicosatetraenoic acid
			HMDB03876	320.235	C20H32O3	-4.05146	15(S)-HETE
			HMDB04673	320.235	C20H32O3	-4.05146	11,12-Epoxyeicosatrienoic acid
			HMDB04679	320.235	C20H32O3	-4.05146	8-HETE
			HMDB04682	320.235	C20H32O3	-4.05146	11(R)-HETE
			HMDB06245	320.235	C20H32O3	-4.05146	18-Hydroxyarachidonic acid
			HMDB10222	320.235	C20H32O3	-4.05146	9-HETE
			HMDB10409	320.235	C20H32O3	-4.05146	11,12-EpETrE
			HMDB11136	320.235	C20H32O3	-4.05146	19(S)-HETE
404	13.8679	496.373	HMDB03598	302.225	C20H30O2	16.6818	Retinyl ester	√	×
405	13.8857	530.203	HMDB04645	336.074	C10H16N4O7S	-20.3887	S-Nitrosoglutathione	√	√
406	13.8916	464.358	HMDB10733	270.219	C16H30O3	-3.21859	3-Oxohexadecanoic acid	√	×
407	13.8942	512.359	HMDB10202	318.219	C20H30O3	-0.707549	12-HEPE	√	√
			HMDB10210	318.219	C20H30O3	-0.707549	15-KETE
			HMDB10217	318.219	C20H30O3	-0.707549	5-KETE
			HMDB01337	318.219	C20H30O3	-0.707549	Leukotriene A4
			HMDB05081	318.219	C20H30O3	-0.707549	5-HEPE
408	13.9271	532.384	HMDB02265	338.246	C20H34O4	-3.99629	14,15-DiHETrE	√	×
			HMDB02311	338.246	C20H34O4	-3.99629	8,9-DiHETrE
			HMDB02314	338.246	C20H34O4	-3.99629	11,12-DiHETrE
			HMDB02995	338.246	C20H34O4	-3.99629	12-Keto-tetrahydro-leukotriene B4
409	13.9323	682.39	HMDB02421	488.244	C24H40O8S	8.61877	7-Sulfocholic acid	√	×
410	14.0103	521.235	HMDB10316	327.095	C14H17NO8	-0.933986	Acetaminophen glucuronide	√	√
411	14.0122	854.478	HMDB02318	660.336	C32H52O14	2.16522	Capsianoside I	√	√
412	14.0188	593.286	HMDB01185	399.145	C15H23N6O5S	1.61652	S-Adenosylmethionine	√	×
413	14.0245	760.426	HMDB02379	566.289	C34H38N4O4	-4.01236	Mesoporphyrin IX	√	√
414	14.0285	406.204	HMDB00913	212.068	C10H12O5	-10.5137	Vanillactic acid	√	√
415	14.0289	723.408	HMDB02409	529.271	C26H43NO8S	-4.56083	N-[(3a,5b,7b)-7-hydroxy-24-oxo-3-(sulfooxy)cholan-24-yl]-Glycine	√	√
			HMDB02496	529.271	C26H43NO8S	-4.56083	N-[(3a,5b,7a)-3-hydroxy-24-oxo-7-(sulfooxy)cholan-24-yl]-Glycine
			HMDB02497	529.271	C26H43NO8S	-4.56083	Glycochenodeoxycholate-3-sulfate
416	14.0308	782.426	HMDB04161	588.295	C33H40N4O6	-10.817	D-Urobilin	√	√
417	14.0364	488.359	HMDB04668	294.219	C18H30O3	-1.48556	13-OxoODE	√	√
			HMDB04669	294.219	C18H30O3	-1.48556	9-OxoODE
			HMDB10200	294.219	C18H30O3	-1.48556	A-12(13)-EpODE
			HMDB10203	294.219	C18H30O3	-1.48556	13-HOTE
			HMDB10206	294.219	C18H30O3	-1.48556	15(16)-EpODE
			HMDB10220	294.219	C18H30O3	-1.48556	9(10)-EpODE
			HMDB10224	294.219	C18H30O3	-1.48556	9-HOTE
			HMDB11108	294.219	C18H30O3	-1.48556	17-Hydroxylinolenic acid
418	14.0374	472.246	HMDB02091	278.1	C11H18O8	12.0037	Isovalerylglucuronide	√	√
419	14.0537	514.372	HMDB02190	320.235	C20H32O3	-5.45965	5,6-Epoxy-8,11,14-eicosatrienoic acid	√	√
			HMDB02283	320.235	C20H32O3	-5.45965	14R,15S-EpETrE
			HMDB02344	320.235	C20H32O3	-5.45965	Hydroxyeicosatetraenoic acid
			HMDB03876	320.235	C20H32O3	-5.45965	15(S)-HETE
			HMDB04673	320.235	C20H32O3	-5.45965	11,12-Epoxyeicosatrienoic acid
			HMDB04679	320.235	C20H32O3	-5.45965	8-HETE
			HMDB04682	320.235	C20H32O3	-5.45965	11(R)-HETE
			HMDB06245	320.235	C20H32O3	-5.45965	18-Hydroxyarachidonic acid
			HMDB10222	320.235	C20H32O3	-5.45965	9-HETE
			HMDB10409	320.235	C20H32O3	-5.45965	11,12-EpETrE
			HMDB11136	320.235	C20H32O3	-5.45965	19(S)-HETE
420	14.062	510.354	HMDB05079	316.204	C20H28O3	19.4523	15-Deoxy-d-12,14-PGJ2	√	√
			HMDB06254	316.204	C20H28O3	19.4523	4-Hydroxyretinoic acid
			HMDB12451	316.204	C20H28O3	19.4523	all-trans-5,6-Epoxyretinoic acid
			HMDB12452	316.204	C20H28O3	19.4523	all-trans-18-Hydroxyretinoic acid
421	14.0678	672.37	HMDB06765	478.22	C25H34O9	14.9132	2-Methoxy-estradiol-17b 3-glucuronide	√	√
			HMDB10315	478.22	C25H34O9	14.9132	4-Hydroxyandrostenedione glucuronide
422	14.0746	468.309	HMDB00394	274.178	C14H26O5	-19.8276	3-Hydroxytetradecanedioic acid	√	√
423	14.075	474.378	HMDB03797	280.24	C18H32O2	-4.12006	Bovinic acid	√	√
			HMDB05047	280.24	C18H32O2	-4.12006	9E,11E-Octadecadienoic acid
			HMDB05048	280.24	C18H32O2	-4.12006	10E,12Z-Octadecadienoic acid
			HMDB06270	280.24	C18H32O2	-4.12006	Linoelaidic acid
424	14.0754	492.391	HMDB10736	298.251	C18H34O3	0.104701	3-Oxooctadecanoic acid	√	√
425	14.0983	968.527	HMDB01038	774.406	C40H54N8O8	-20.3597	Angiotensin IV	√	√
426	14.2326	528.36	HMDB01244	334.214	C20H30O4	9.99534	15-Keto-13,14-dihydroprostaglandin A2	√	×
			HMDB02710	334.214	C20H30O4	9.99534	Prostaglandin J2
			HMDB02752	334.214	C20H30O4	9.99534	Prostaglandin A2
			HMDB04234	334.214	C20H30O4	9.99534	12-Keto-leukotriene B4
			HMDB04238	334.214	C20H30O4	9.99534	Delta-12-Prostaglandin J2
			HMDB05073	334.214	C20H30O4	9.99534	Leukotriene B5
427	14.2374	516.389	HMDB05045	322.251	C20H34O3	-2.60174	15(S)-Hydroxyeicosatrienoic acid	√	×
428	14.2409	464.358	HMDB10733	270.219	C16H30O3	-3.65497	3-Oxohexadecanoic acid	√	×
429	14.2467	488.358	HMDB04668	294.219	C18H30O3	-2.82139	13-OxoODE	√	×
			HMDB04669	294.219	C18H30O3	-2.82139	9-OxoODE
			HMDB10200	294.219	C18H30O3	-2.82139	A-12(13)-EpODE
			HMDB10203	294.219	C18H30O3	-2.82139	13-HOTE
			HMDB10206	294.219	C18H30O3	-2.82139	15(16)-EpODE
			HMDB10220	294.219	C18H30O3	-2.82139	9(10)-EpODE
			HMDB10224	294.219	C18H30O3	-2.82139	9-HOTE
			HMDB11108	294.219	C18H30O3	-2.82139	17-Hydroxylinolenic acid
430	14.2596	470.347	HMDB06547	276.209	C18H28O2	-4.18108	Stearidonic acid	√	×
431	14.2726	762.421	HMDB06465	568.282	C28H44N2O8S	-1.17329	Leukotriene F4	√	×
432	14.2777	514.372	HMDB02190	320.235	C20H32O3	-5.392	5,6-Epoxy-8,11,14-eicosatrienoic acid	√	×
			HMDB02283	320.235	C20H32O3	-5.392	14R,15S-EpETrE
			HMDB02344	320.235	C20H32O3	-5.392	Hydroxyeicosatetraenoic acid
			HMDB03876	320.235	C20H32O3	-5.392	15(S)-HETE
			HMDB04673	320.235	C20H32O3	-5.392	11,12-Epoxyeicosatrienoic acid
			HMDB04679	320.235	C20H32O3	-5.392	8-HETE
			HMDB04680	320.235	C20H32O3	-5.392	16(R)-HETE
			HMDB04682	320.235	C20H32O3	-5.392	11(R)-HETE
			HMDB06245	320.235	C20H32O3	-5.392	18-Hydroxyarachidonic acid
			HMDB10222	320.235	C20H32O3	-5.392	9-HETE
			HMDB10409	320.235	C20H32O3	-5.392	11,12-EpETrE
			HMDB11136	320.235	C20H32O3	-5.392	19(S)-HETE
433	14.2806	550.386	HMDB02685	356.256	C20H36O5	-18.0687	Prostaglandin F1a	√	×
			HMDB02689	356.256	C20H36O5	-18.0687	13,14-Dihydro PGE1
			HMDB04239	356.256	C20H36O5	-18.0687	13,14-Dihydro PGF2a
434	14.2837	364.275	HMDB04980	170.131	C10H18O2	11.8454	trans-4-Decenoic acid	√	×
			HMDB04981	170.131	C10H18O2	11.8454	cis-4-Decenoic acid
			HMDB10726	170.131	C10H18O2	11.8454	trans-Dec-2-enoic acid
			HMDB12183	170.131	C10H18O2	11.8454	8-Methylnonenoate
435	14.2896	481.249	HMDB02089	287.112	C11H17N3O6	-5.50895	N-Ribosylhistidine	√	×
436	14.3022	418.315	HMDB00560	224.178	C14H24O2	-6.28917	5,8-Tetradecadienoic acid	√	×
437	14.36	408.331	HMDB0002235	214.193	C13H26O2	-5.63265	Tridecanoic acid*	√	√
438	14.5595	550.398	HMDB02685	356.256	C20H36O5	2.36052	Prostaglandin F1a	√	×
			HMDB02689	356.256	C20H36O5	2.36052	13,14-Dihydro PGE1
			HMDB04239	356.256	C20H36O5	2.36052	13,14-Dihydro PGF2a
439	14.5603	490.375	HMDB04667	296.235	C18H32O3	-1.01898	13S-hydroxyoctadecadienoic acid	√	√
			HMDB04670	296.235	C18H32O3	-1.01898	Alpha-dimorphecolic
			HMDB04701	296.235	C18H32O3	-1.01898	9,10-Epoxyoctadecenoic acid
			HMDB04702	296.235	C18H32O3	-1.01898	12,13-EpOME
			HMDB06939	296.235	C18H32O3	-1.01898	13(S)-HODE
			HMDB10223	296.235	C18H32O3	-1.01898	9-HODE
440	14.566	566.334	HMDB03134	372.183	C16H28N4O4S	19.3621	Biocytin	√	×
441	14.582	738.289	HMDB10356	544.161	C24H32O12S	-16.6609	Estriol 3-sulfate 16-glucuronide	√	√
442	14.5899	488.355	HMDB04668	294.219	C18H30O3	-9.77666	13-OxoODE	√	√
			HMDB04669	294.219	C18H30O3	-9.77666	9-OxoODE
			HMDB10200	294.219	C18H30O3	-9.77666	A-12(13)-EpODE
			HMDB10203	294.219	C18H30O3	-9.77666	13-HOTE
			HMDB10206	294.219	C18H30O3	-9.77666	15(16)-EpODE
			HMDB10220	294.219	C18H30O3	-9.77666	9(10)-EpODE
			HMDB10224	294.219	C18H30O3	-9.77666	9-HOTE
			HMDB11108	294.219	C18H30O3	-9.77666	17-Hydroxylinolenic acid
443	14.5938	455.27	HMDB02248	261.132	C10H19N3O5	-6.43381	Gamma glutamyl ornithine	√	×
			HMDB04985	261.132	C10H19N3O5	-6.43381	Aspartylysine
			HMDB04987	261.132	C10H19N3O5	-6.43381	Alpha-Aspartyl-lysine
444	14.5956	782.426	HMDB04161	588.295	C33H40N4O6	-11.0962	D-Urobilin	√	√
445	14.6008	420.333	HMDB00499	226.193	C14H26O2	-1.52799	5-Tetradecenoic acid	√	√
			HMDB00521	226.193	C14H26O2	-1.52799	5Z-Tetradecenoic acid
			HMDB02000	226.193	C14H26O2	-1.52799	Myristoleic acid
			HMDB05051	226.193	C14H26O2	-1.52799	Tsuzuic acid
			HMDB10732	226.193	C14H26O2	-1.52799	trans-Tetra-dec-2-enoic acid
446	14.6171	494.406	HMDB10737	300.266	C18H36O3	-0.453987	(R)-3-Hydroxy-Octadecanoic acid	√	√
447	14.6177	494.174	HMDB04078	300.038	C14H8N2O6	-7.65672	Cinnavalininate	√	×
448	14.6219	498.38	HMDB02177	304.24	C20H32O2	-1.08353	8,11,14,17-Eicosatetraenoic acid	√	×
			HMDB06036	304.24	C20H32O2	-1.08353	Mesterolone
449	14.6228	476.395	HMDB00573	282.256	C18H34O2	-2.02281	Elaidic acid	√	√
			HMDB03231	282.256	C18H34O2	-2.02281	Vaccenic acid
450	14.631	516.389	HMDB05045	322.251	C20H34O3	-3.21665	15(S)-Hydroxyeicosatrienoic acid	√	√
451	14.6419	470.344	HMDB06547	276.209	C18H28O2	-10.7336	Stearidonic acid	√	√
452	14.645	528.363	HMDB01244	334.214	C20H30O4	16.3546	15-Keto-13,14-dihydroprostaglandin A2	√	×
			HMDB02710	334.214	C20H30O4	16.3546	Prostaglandin J2
			HMDB02752	334.214	C20H30O4	16.3546	Prostaglandin A2
			HMDB04234	334.214	C20H30O4	16.3546	12-Keto-leukotriene B4
			HMDB04238	334.214	C20H30O4	16.3546	Delta-12-Prostaglandin J2
			HMDB05073	334.214	C20H30O4	16.3546	Leukotriene B5
453	14.6481	464.363	HMDB10733	270.219	C16H30O3	7.35163	3-Oxohexadecanoic acid	√	×
454	14.6555	530.204	HMDB04645	336.074	C10H16N4O7S	-19.3867	S-Nitrosoglutathione	√	√
455	14.6574	760.419	HMDB02379	566.289	C34H38N4O4	-13.696	Mesoporphyrin IX	√	√
456	14.7584	524.389	HMDB04708	330.241	C18H34O5	16.2444	9,12,13-TriHOME	√	√
			HMDB01976	330.256	C22H34O2	-12.8467	Docosapentaenoic acid
			HMDB13123	330.256	C22H34O2	-12.8467	4,7,10,13,16-Docosapentaenoic acid
457	14.7715	360.234	HMDB04586	166.099	C10H14O2	-13.83	Perillic acid	√	×
458	14.7848	792.415	HMDB00668	598.279	C34H38N4O6	-5.15134	Hematoporphyrin IX	√	√
459	14.7919	498.38	HMDB02177	304.24	C20H32O2	0.0684979	8,11,14,17-Eicosatetraenoic acid	√	×
460	14.7951	494.406	HMDB10737	300.266	C18H36O3	-0.078325	(R)-3-Hydroxy-Octadecanoic acid	√	√
461	14.7957	516.388	HMDB05045	322.251	C20H34O3	-5.1222	15(S)-Hydroxyeicosatrienoic acid	√	√
462	14.7961	476.395	HMDB00573	282.256	C18H34O2	-2.0867	Elaidic acid	√	√
			HMDB03231	282.256	C18H34O2	-2.0867	Vaccenic acid
463	14.8097	695.424	HMDB05030	501.288	C32H39NO4	-6.3314	Fexofenadine	√	×
464	14.8403	627.452	HMDB00698	433.319	C26H43NO4	-12.0027	Lithocholic acid glycine conjugate	√	×
465	14.9748	516.387	HMDB05045	322.251	C20H34O3	-6.81756	15(S)-Hydroxyeicosatrienoic acid	√	×
466	14.9782	736.414	HMDB10320	542.273	C27H42O11	2.41757	Cortolone-3-glucuronide	√	×
467	14.9793	498.379	HMDB02177	304.24	C20H32O2	-3.37338	8,11,14,17-Eicosatetraenoic acid	√	×
468	14.9834	526.33	HMDB02358	332.199	C20H28O4	-17.3767	Carnosic acid	√	×
			HMDB04031	332.199	C20H28O4	-17.3767	11b-Hydroxyprogesterone
469	15.004	474.378	HMDB03797	280.24	C18H32O2	-4.60427	Bovinic acid	√	×
			HMDB05047	280.24	C18H32O2	-4.60427	9E,11E-Octadecadienoic acid
			HMDB05048	280.24	C18H32O2	-4.60427	10E,12Z-Octadecadienoic acid
			HMDB06270	280.24	C18H32O2	-4.60427	Linoelaidic acid
470	15.0057	707.422	HMDB02639	513.276	C26H43NO7S	8.04152	Sulfolithocholylglycine	√	×
471	15.0142	476.392	HMDB00573	282.256	C18H34O2	-9.00662	Elaidic acid	√	√
			HMDB03231	282.256	C18H34O2	-9.00662	Vaccenic acid
472	15.0161	494.405	HMDB10737	300.266	C18H36O3	-3.51101	(R)-3-Hydroxy-Octadecanoic acid	√	√
473	15.0326	475.24	HMDB06061	281.09	C13H15NO6	20.2821	4-Hydroxyphenylacetylglutamine	√	×
474	15.0451	568.341	HMDB11651	374.209	C22H30O5	-15.4424	11beta,20-Dihydroxy-3-oxopregn-4-en-21-oic acid	√	√
475	15.0462	658.345	HMDB06766	464.205	C24H32O9	1.08844	Estriol-16-Glucuronide	√	×
			HMDB10333	464.205	C24H32O9	1.08844	Estriol-17-glucuronide
			HMDB10335	464.205	C24H32O9	1.08844	Estriol-3-glucuronide
			HMDB10353	464.205	C24H32O9	1.08844	15-hydroxynorandrostene-3,17-dione glucuronide
			HMDB10354	464.205	C24H32O9	1.08844	16-alpha,17-beta-estriol 17-beta-D-glucuronide
476	15.0518	514.372	HMDB02190	320.235	C20H32O3	-6.99376	5,6-Epoxy-8,11,14-eicosatrienoic acid	√	√
			HMDB02232	320.235	C20H32O3	-6.99376	8,9-Epoxyeicosatrienoic acid
			HMDB02283	320.235	C20H32O3	-6.99376	14R,15S-EpETrE
			HMDB02344	320.235	C20H32O3	-6.99376	Hydroxyeicosatetraenoic acid
			HMDB03876	320.235	C20H32O3	-6.99376	15(S)-HETE
			HMDB04673	320.235	C20H32O3	-6.99376	11,12-Epoxyeicosatrienoic acid
			HMDB04679	320.235	C20H32O3	-6.99376	8-HETE
			HMDB04682	320.235	C20H32O3	-6.99376	11(R)-HETE
			HMDB06245	320.235	C20H32O3	-6.99376	18-Hydroxyarachidonic acid
			HMDB10222	320.235	C20H32O3	-6.99376	9-HETE
			HMDB10409	320.235	C20H32O3	-6.99376	11,12-EpETrE
			HMDB11136	320.235	C20H32O3	-6.99376	19(S)-HETE
477	15.0696	492.387	HMDB10736	298.251	C18H34O3	-7.48515	3-Oxooctadecanoic acid	√	√
478	15.0724	819.442	HMDB01198	625.303	C30H47N3O9S	-1.79204	Leukotriene C4	√	×
			HMDB05095	625.303	C30H47N3O9S	-1.79204	11-trans-Leukotriene C4
479	15.2416	514.37	HMDB11134	320.235	C20H32O3	-10.4818	5-HETE*	√	√
480	15.247	492.39	HMDB10736	298.251	C18H34O3	-2.17516	3-Oxooctadecanoic acid	√	√
481	15.2503	640.336	HMDB04483	446.194	C24H30O8	3.71852	Estrone glucuronide	√	×
482	15.2523	674.373	HMDB10338	480.236	C25H36O9	-4.89635	11-Oxo-androsterone glucuronide	√	×
483	15.2547	690.423	HMDB06117	496.276	C21H36N8O6	10.8142	APGPR Enterostatin	√	×
484	15.2556	568.351	HMDB11651	374.209	C22H30O5	2.90344	11beta,20-Dihydroxy-3-oxopregn-4-en-21-oic acid	√	√
485	15.2614	652.363	HMDB02504	458.234	C23H38O7S	-16.5644	3-Sulfodeoxycholic acid	√	×
486	15.264	544.342	HMDB02341	350.209	C20H30O5	-14.3213	8-iso-15-keto-PGE2	√	√
			HMDB02664	350.209	C20H30O5	-14.3213	Prostaglandin E3
			HMDB03034	350.209	C20H30O5	-14.3213	Prostaglandin D3
			HMDB03175	350.209	C20H30O5	-14.3213	15-Keto-prostaglandin E2
			HMDB10410	350.209	C20H30O5	-14.3213	Resolvin E1
487	15.2781	624.274	HMDB10334	430.126	C22H22O9	11.5345	Ketoprofen glucuronide	√	√
488	15.2942	422.35	HMDB00806	228.209	C14H28O2	2.72785	Myristic acid*	√	√
489	15.324	528.433	HMDB02823	334.287	C22H38O2	11.628	Docosatrienoic acid	√	√
490	15.3283	554.255	HMDB00496	360.106	C15H20O10	17.0961	3-Methoxy-4-hydroxyphenylglycol glucuronide	√	√
491	15.56	472.367	HMDB0000673	278.225	C18H30O2	4.86912	Linolenic acid*	√	√
492	15.72	496.359	HMDB0001999	302.225	C20H30O2	-10.4762	cis-5,8,11,14,17-Eicosapeniaenoic acid*	√	√
493	15.7623	560.344	HMDB06059	366.204	C20H30O6	-0.651223	20-Carboxyleukotriene B4	√	×
494	15.7969	494.348	HMDB01852	300.209	C20H28O2	-1.40275	Retinoic acid	√	×
			HMDB02369	300.209	C20H28O2	-1.40275	9-cis-Retinoic acid
			HMDB06219	300.209	C20H28O2	-1.40275	13-cis-Retinoic acid
			HMDB12329	300.209	C20H28O2	-1.40275	4-Oxoretinol
495	15.7986	676.39	HMDB10351	482.252	C25H38O9	-2.15789	11-beta-hydroxyandrosterone-3-glucuronide	√	×
496	15.7997	656.396	HMDB10340	462.262	C26H38O7	-9.4226	Retinyl beta-glucuronide	√	×
497	15.8007	472.365	HMDB03073	278.225	C18H30O2	0.327493	Gamma-Linolenic acid*	√	×
498	15.8016	552.408	HMDB05076	358.272	C20H38O5	-6.57999	13,14-Dihydro PGF-1a	√	×
499	15.8634	570.426	HMDB02431	376.298	C24H40O3	-19.8475	12b-Hydroxy-5b-cholanoic acid	√	×
			HMDB02492	376.298	C24H40O3	-19.8475	7a-Hydroxy-5b-cholanic acid
500	15.9937	528.345	HMDB01244	334.214	C20H30O4	-17.0964	15-Keto-13,14-dihydroprostaglandin A2	√	×
			HMDB02710	334.214	C20H30O4	-17.0964	Prostaglandin J2
			HMDB02752	334.214	C20H30O4	-17.0964	Prostaglandin A2
			HMDB04234	334.214	C20H30O4	-17.0964	12-Keto-leukotriene B4
			HMDB04238	334.214	C20H30O4	-17.0964	Delta-12-Prostaglandin J2
			HMDB05073	334.214	C20H30O4	-17.0964	Leukotriene B5
501	15.9979	700.391	HMDB10364	506.252	C27H38O9	-0.56246	11-Hydroxyprogesterone 11-glucuronide	√	√
502	16.0022	656.415	HMDB10340	462.262	C26H38O7	20.3026	Retinyl beta-glucuronide	√	×
503	16.02	470.345	HMDB06547	276.209	C18H28O2	-8.38131	Stearidonic acid	√	√
504	16.0216	496.36	HMDB03598	302.225	C20H30O2	-8.51717	Retinyl ester	√	√
505	16.0238	448.365	HMDB03229	254.225	C16H30O2	1.81802	Palmitoleic acid*	√	√
506	16.0506	555.394	HMDB05096	361.262	C22H35NO3	-13.9074	N-Arachidonoyl glycine	√	×
507	16.0634	658.336	HMDB06766	464.205	C24H32O9	-13.4696	Estriol-16-Glucuronide	√	×
			HMDB10333	464.205	C24H32O9	-13.4696	Estriol-17-glucuronide
			HMDB10335	464.205	C24H32O9	-13.4696	Estriol-3-glucuronide
			HMDB10353	464.205	C24H32O9	-13.4696	15-hydroxynorandrostene-3,17-dione glucuronide
			HMDB10354	464.205	C24H32O9	-13.4696	16-alpha,17-beta-estriol 17-beta-D-glucuronide
508	16.0723	528.345	HMDB01244	334.214	C20H30O4	-17.47	15-Keto-13,14-dihydroprostaglandin A2	√	×
			HMDB02710	334.214	C20H30O4	-17.47	Prostaglandin J2
			HMDB02752	334.214	C20H30O4	-17.47	Prostaglandin A2
			HMDB04234	334.214	C20H30O4	-17.47	12-Keto-leukotriene B4
			HMDB04238	334.214	C20H30O4	-17.47	Delta-12-Prostaglandin J2
			HMDB05073	334.214	C20H30O4	-17.47	Leukotriene B5
509	16.0822	560.342	HMDB06059	366.204	C20H30O6	-3.8872	20-Carboxyleukotriene B4	√	×
510	16.25	436.367	HMDB0000826	242.225	C15H30O2	5.27082	Pentadecanoic acid*	√	√
511	16.2829	749.418	HMDB01045	555.269	C28H37N5O7	12.0848	Enkephalin L	√	×
512	16.2999	492.386	HMDB10736	298.251	C18H34O3	-9.98099	3-Oxooctadecanoic acid	√	×
513	16.2999	572.345	HMDB03933	378.202	C17H26N6O4	6.75942	Pentosidine	√	×
514	16.3087	618.417	HMDB00307	424.282	C24H40O6	-9.07318	1b-Hydroxycholic acid	√	×
			HMDB00311	424.282	C24H40O6	-9.07318	3b,4b,7a,12a-Tetrahydroxy-5b-cholanoic acid
			HMDB00316	424.282	C24H40O6	-9.07318	2b,3a,7a,12a-Tetrahydroxy-5b-cholanoic acid
			HMDB00340	424.282	C24H40O6	-9.07318	3a,7a,12a,19-Tetrahydroxy-5b-cholanoic acid
			HMDB00367	424.282	C24H40O6	-9.07318	3a,6b,7b,12a-Tetrahydroxy-5b-cholanoic acid
			HMDB00377	424.282	C24H40O6	-9.07318	3a,6b,7b,12b-Tetrahydroxy-5b-cholanoic acid
			HMDB00399	424.282	C24H40O6	-9.07318	3a,6b,7a,12a-Tetrahydroxy-5b-cholanoic acid
			HMDB00433	424.282	C24H40O6	-9.07318	1,3,7,12-Tetrahydroxycholan-24-oic acid
			HMDB00437	424.282	C24H40O6	-9.07318	3a,4b,7a,12a-Tetrahydroxy-5b-cholanoic acid
515	16.3102	620.282	HMDB03556	426.149	C15H26N2O12	-10.8287	Chitobiose	√	×
516	16.3247	762.407	HMDB06465	568.282	C28H44N2O8S	-19.7247	Leukotriene F4	√	×
517	16.328	690.438	HMDB10318	496.304	C27H44O8	-8.7174	Pregnanediol-3-glucuronide	√	×
			HMDB10352	496.304	C27H44O8	-8.7174	3-alpha,20-alpha-dihydroxy-5-beta-pregnane 3-glucuronide
518	16.3307	498.38	HMDB02177	304.24	C20H32O2	0.388374	8,11,14,17-Eicosatetraenoic acid	√	×
			HMDB06036	304.24	C20H32O2	0.388374	Mesterolone
519	16.5723	474.381	HMDB00673	280.24	C18H32O2	1.17958	Linoleic acid*	√	×
520	16.6436	667.3	HMDB00972	473.166	C20H23N7O7	-8.75146	N10-Formyl-THF	√	×
			HMDB01562	473.166	C20H23N7O7	-8.75146	N5-Formyl-H4F
			HMDB02140	473.166	C20H23N7O7	-8.75146	Pteroyl-D-glutamic acid
521	16.6514	921.572	HMDB12348	727.442	C38H66NO10P	-10.9875	PS(14:1(9Z)/18:3(9Z,12Z,15Z))	√	×
			HMDB12408	727.442	C38H66NO10P	-10.9875	PS(18:3(9Z,12Z,15Z)/14:1(9Z))
522	16.655	562.357	HMDB01908	368.22	C20H32O6	-4.57151	19-Hydroxy-PGE2	√	√
			HMDB01979	368.22	C20H32O6	-4.57151	6,15-Diketo,13,14-dihydro-PGF1a
			HMDB03235	368.22	C20H32O6	-4.57151	Prostaglandin G2
			HMDB03247	368.22	C20H32O6	-4.57151	20-Hydroxy-PGE2
			HMDB04241	368.22	C20H32O6	-4.57151	6-Ketoprostaglandin E1
			HMDB05099	368.22	C20H32O6	-4.57151	Thromboxane B3
			HMDB12110	368.22	C20H32O6	-4.57151	5(6)-Epoxy Prostaglandin E1
523	16.6658	560.335	HMDB06059	366.204	C20H30O6	-17.0029	20-Carboxyleukotriene B4	√	√
524	16.6722	553.262	HMDB10336	359.122	C15H21NO9	1.15714	Epinephrine glucuronide	√	×
525	16.6731	498.38	HMDB01043	304.24	C20H32O2	-0.165891	Arachidonic acid*	√	√
526	16.6937	510.344	HMDB06254	316.204	C20H28O3	0.625991	4-Hydroxyretinoic acid	√	×
			HMDB12451	316.204	C20H28O3	0.625991	all-trans-5,6-Epoxyretinoic acid
			HMDB12452	316.204	C20H28O3	0.625991	all-trans-18-Hydroxyretinoic acid
			HMDB05079	316.204	C20H28O3	0.625991	15-Deoxy-d-12,14-PGJ2
527	17.2055	498.38	HMDB02177	304.24	C20H32O2	-0.443861	8,11,14,17-Eicosatetraenoic acid	√	√
			HMDB06036	304.24	C20H32O2	-0.443861	Mesterolone
528	17.235	658.501	HMDB02163	464.35	C28H48O5	17.0967	Trihydroxycoprostanoic acid	√	×
529	17.2401	450.381	HMDB00220	256.24	C16H32O2	0.955409	Palmitic acid*	√	√
530	17.2498	508.39	HMDB00782	314.246	C18H34O4	9.37397	Octadecanedioic acid	√	×
531	17.2547	873.565	HMDB12330	679.442	C34H66NO10P	-20.3335	PS(14:0/14:0)	√	×
532	17.2558	869.541	HMDB12342	675.411	C34H62NO10P	-11.6661	PS(14:1(9Z)/14:1(9Z))	√	×
533	17.2802	644.478	HMDB00601	450.335	C27H46O5	4.71324	Coprocholic acid	√	×
			HMDB03873	450.335	C27H46O5	4.71324	3a,7a,12a-Trihydroxy-5b-cholestanoic acid
534	17.3	500.398	HMDB0002925	306.256	C20H34O2	3.39731	Dihomo-γ-linolenic acid*	√	√
535	17.3	522.377	HMDB0002183	328.24	C22H32O2	-6.12581	4,7,10,13,16,19-docosahexaenoic acid*	√	√
536	17.61	524.398	HMDB0006528	330.256	C22H34O2	3.62322	Docosapentaenoic acid*	√	√
537	17.7453	662.423	HMDB10339	468.272	C25H40O8	16.68	3-alpha-androstanediol glucuronide	√	×
			HMDB10359	468.272	C25H40O8	16.68	17-hydroxyandrostane-3-glucuronide
538	17.7492	694.434	HMDB05770	500.307	C21H40N8O6	-18.5679	Tuftsin	√	×
			HMDB05776	500.307	C21H40N8O6	-18.5679	Kentsin
539	17.7627	644.479	HMDB00601	450.335	C27H46O5	7.04838	Coprocholic acid	√	×
			HMDB03873	450.335	C27H46O5	7.04838	3a,7a,12a-Trihydroxy-5b-cholestanoic acid
540	17.7794	476.396	HMDB00207	282.256	C18H34O2	0.864257	Oleic acid*	√	√
541	17.7989	498.379	HMDB02177	304.24	C20H32O2	-1.9645	8,11,14,17-Eicosatetraenoic acid	√	√
			HMDB06036	304.24	C20H32O2	-1.9645	Mesterolone
542	17.8035	490.371	HMDB04667	296.235	C18H32O3	-7.8319	13S-hydroxyoctadecadienoic acid	√	×
			HMDB04670	296.235	C18H32O3	-7.8319	Alpha-dimorphecolic
			HMDB04701	296.235	C18H32O3	-7.8319	9,10-Epoxyoctadecenoic acid
			HMDB04702	296.235	C18H32O3	-7.8319	12,13-EpOME
			HMDB06939	296.235	C18H32O3	-7.8319	13(S)-HODE
			HMDB10223	296.235	C18H32O3	-7.8319	9-HODE
543	17.9744	508.383	HMDB00782	314.246	C18H34O4	-5.4498	Octadecanedioic acid	√	√
544	17.9745	656.361	HMDB10337	462.225	C25H34O8	-6.81516	6-Dehydrotestosterone glucuronide	√	√
545	17.9758	819.431	HMDB01198	625.303	C30H47N3O9S	-15.3928	Leukotriene C4	√	×
			HMDB05095	625.303	C30H47N3O9S	-15.3928	11-trans-Leukotriene C4
546	17.9855	658.379	HMDB03193	464.241	C25H36O8	-3.0328	Testosterone glucuronide	√	×
			HMDB10327	464.241	C25H36O8	-3.0328	Dehydroisoandrosterone 3-glucuronide
			HMDB10348	464.241	C25H36O8	-3.0328	Dehydroepiandrosterone 3-glucuronide
547	17.9879	392.308	HMDB00529	198.162	C12H22O2	16.0812	5-Dodecenoic acid	√	×
			HMDB10729	198.162	C12H22O2	16.0812	trans-Dodec-2-enoic acid
548	17.9927	531.212	HMDB11658	337.08	C15H15NO8	-14.7946	2,8-Dihydroxyquinoline-beta-D-glucuronide	√	×
549	18.0065	524.382	HMDB04708	330.241	C18H34O5	3.54149	9,12,13-TriHOME	√	×
550	18.0184	554.365	HMDB03689	360.23	C22H32O4	-9.36312	Neuroprotectin D1	√	×
			HMDB04038	360.23	C22H32O4	-9.36312	Resolvin D5
551	18.0261	476.397	HMDB00573	282.256	C18H34O2	1.52034	Elaidic acid	√	√
			HMDB03231	282.256	C18H34O2	1.52034	Vaccenic acid
552	18.036	526.413	HMDB02226	332.272	C22H36O2	2.42087	Adrenic acid*	√	√
553	18.053	464.396	HMDB02259	270.256	C17H34O2	0.171238	Heptadecanoic acid*	√	√
554	18.2958	778.398	HMDB00054	584.263	C33H36N4O6	-7.44796	Bilirubin	√	×
			HMDB00488	584.263	C33H36N4O6	-7.44796	4E,15Z-Bilirubin IXa
555	18.3004	568.38	HMDB06472	374.246	C23H34O4	-10.3023	Calcitroic acid	√	√
556	18.3458	582.384	HMDB12109	388.246	C20H36O7	-2.84785	5,6-Dihydroxyprostaglandin F1a	√	×
557	18.3702	476.395	HMDB00573	282.256	C18H34O2	-1.76141	Elaidic acid	√	√
			HMDB03231	282.256	C18H34O2	-1.76141	Vaccenic acid
558	18.3768	498.379	HMDB02177	304.24	C20H32O2	-3.3897	8,11,14,17-Eicosatetraenoic acid	√	√
			HMDB06036	304.24	C20H32O2	-3.3897	Mesterolone
559	18.3987	656.362	HMDB10337	462.225	C25H34O8	-4.84079	6-Dehydrotestosterone glucuronide	√	√
560	18.4013	448.36	HMDB02186	254.225	C16H30O2	-9.26971	Hypogeic acid	√	√
			HMDB10735	254.225	C16H30O2	-9.26971	Trans-Hexa-dec-2-enoic acid
			HMDB12328	254.225	C16H30O2	-9.26971	Palmitelaidic acid
561	18.4647	827.342	HMDB00825	633.212	C23H39NO19	-11.1314	3'-Sialyllactose	√	×
			HMDB06569	633.212	C23H39NO19	-11.1314	6'-Sialyllactose
562	18.4701	548.38	HMDB01139	354.241	C20H34O5	-0.361383	Prostaglandin F2a	√	×
			HMDB01442	354.241	C20H34O5	-0.361383	Prostaglandin E1
			HMDB01483	354.241	C20H34O5	-0.361383	Prostaglandin F2b
			HMDB01965	354.241	C20H34O5	-0.361383	Troxilin B3
			HMDB01977	354.241	C20H34O5	-0.361383	Trioxilin A3
			HMDB02115	354.241	C20H34O5	-0.361383	8-isoprostaglandin PGF2b
			HMDB04684	354.241	C20H34O5	-0.361383	11,12,15-THETA
			HMDB04685	354.241	C20H34O5	-0.361383	13,14-Dihydro-15-keto PGF2a
			HMDB04686	354.241	C20H34O5	-0.361383	8-Isoprostaglandin E1
			HMDB04694	354.241	C20H34O5	-0.361383	11,14,15-THETA
			HMDB05083	354.241	C20H34O5	-0.361383	8-Isoprostaglandin F2a
			HMDB05102	354.241	C20H34O5	-0.361383	Prostaglandin D1
			HMDB06562	354.241	C20H34O5	-0.361383	8-iso-13,14-dihydro-15-keto-PGF2a
			HMDB10170	354.241	C20H34O5	-0.361383	11,12,15-TriHETRE
			HMDB10199	354.241	C20H34O5	-0.361383	11b-PGF2a
			HMDB11137	354.241	C20H34O5	-0.361383	11-Epi-PGF2a
563	18.4719	766.521	HMDB10344	572.371	C34H52O7	12.2962	Vitamin D2 3-glucuronide	√	×
564	18.4924	690.446	HMDB10318	496.304	C27H44O8	-7.41539	Pregnanediol-3-glucuronide	√	√
			HMDB10352	496.304	C27H44O8	-7.41539	3-alpha,20-alpha-dihydroxy-5-beta-pregnane 3-glucuronide
			HMDB05772	496.312	C22H40N8O5	-9.57777	Postin
565	18.5014	508.384	HMDB00782	314.246	C18H34O4	-3.67136	Octadecanedioic acid	√	√
566	18.5024	502.408	HMDB05060	308.272	C20H36O2	-7.43753	Eicosadienoic acid	√	√
567	18.5046	552.408	HMDB05076	358.272	C20H38O5	-6.72961	13,14-Dihydro PGF-1a	√	√
568	18.5162	618.378	HMDB05022	424.246	C23H36O7	-12.4536	Pravastatin	√	√
569	18.5216	420.332	HMDB00499	226.193	C14H26O2	-2.37084	5-Tetradecenoic acid	√	×
			HMDB00521	226.193	C14H26O2	-2.37084	5Z-Tetradecenoic acid
			HMDB02000	226.193	C14H26O2	-2.37084	Myristoleic acid
			HMDB05051	226.193	C14H26O2	-2.37084	Tsuzuic acid
			HMDB10732	226.193	C14H26O2	-2.37084	trans-Tetra-dec-2-enoic acid
570	18.5253	476.395	HMDB00573	282.256	C18H34O2	-2.70377	Elaidic acid	√	√
			HMDB03231	282.256	C18H34O2	-2.70377	Vaccenic acid
571	18.5255	498.377	HMDB02177	304.24	C20H32O2	-6.48062	8,11,14,17-Eicosatetraenoic acid	√	√
			HMDB06036	304.24	C20H32O2	-6.48062	Mesterolone
572	18.7172	502.409	HMDB05060	308.272	C20H36O2	-4.6309	Eicosadienoic acid	√	×
573	18.7333	498.386	HMDB02177	304.24	C20H32O2	11.8856	8,11,14,17-Eicosatetraenoic acid	√	×
574	18.7488	476.393	HMDB00573	282.256	C18H34O2	-6.40386	Elaidic acid	√	×
			HMDB03231	282.256	C18H34O2	-6.40386	Vaccenic acid
575	18.7723	848.411	HMDB00570	654.269	C36H38N4O8	2.34046	Coproporphyrin III	√	×
			HMDB00611	654.269	C36H38N4O8	2.34046	Coproporphyrin II
			HMDB00643	654.269	C36H38N4O8	2.34046	Coproporphyrin I
			HMDB00644	654.269	C36H38N4O8	2.34046	Coproporphyrin IV
			HMDB00697	654.269	C36H38N4O8	2.34046	Isocoproporphyrin
576	18.907	682.377	HMDB02421	488.244	C24H40O8S	-11.3311	7-Sulfocholic acid	√	√
577	18.913	660.394	HMDB02829	466.257	C25H38O8	-3.69623	Androsterone glucuronide	√	√
			HMDB04484	466.257	C25H38O8	-3.69623	Etiocholanolone glucuronide
			HMDB06203	466.257	C25H38O8	-3.69623	5-alpha-Dihydrotestosterone glucuronide
			HMDB10365	466.257	C25H38O8	-3.69623	3-alpha-hydroxy-5-alpha-androstane-17-one 3-D-glucuronide
578	18.9301	502.414	HMDB05060	308.272	C20H36O2	5.08161	Eicosadienoic acid	√	×
579	18.9538	494.407	HMDB10737	300.266	C18H36O3	0.118733	(R)-3-Hydroxy-Octadecanoic acid	√	√
580	18.959	514.294	HMDB00901	320.147	C14H24O8	13.2502	Valproic acid glucuronide	√	×
			HMDB10347	320.147	C14H24O8	13.2502	Octanoylglucuronide
581	18.9845	465.377	HMDB06294	271.227	C16H31O3	20.2108	16-hydroxy hexadecanoic acid	√	√
582	19.1907	568.343	HMDB11651	374.209	C22H30O5	-11.8775	11beta,20-Dihydroxy-3-oxopregn-4-en-21-oic acid	√	×
583	19.2069	465.37	HMDB06294	271.227	C16H31O3	6.6533	16-hydroxy hexadecanoic acid	√	×
584	19.2063	556.385	HMDB10214	362.246	C22H34O4	-1.98413	19,20-DiHDPA	√	√
585	19.2165	504.262	HMDB11741	310.116	C14H18N2O6	10.5604	Gamma-Glutamyltyrosine	√	×
586	19.2331	500.393	HMDB10378	306.256	C20H34O2	-6.22258	5,8,11-Eicosatrienoic acid	√	√
587	19.2347	528.426	HMDB02823	334.287	C22H38O2	-1.64942	Docosatrienoic acid	√	√
588	19.2348	478.412	HMDB00827	284.272	C18H36O2	0.873751	Stearic acid*	√	√
589	19.2377	516.385	HMDB05045	322.251	C20H34O3	-12.0703	15(S)-Hydroxyeicosatrienoic acid	√	×
590	19.2689	508.255	HMDB01412	314.113	C14H14N6O3	5.26886	7,8-Dihydropteroic acid	√	√
591	19.2763	666.325	HMDB01534	472.182	C20H24N8O6	4.48474	5-Formiminotetrahydrofolic acid	√	×
592	19.3363	494.406	HMDB10737	300.266	C18H36O3	-0.494069	(R)-3-Hydroxy-Octadecanoic acid	√	√
593	19.3371	656.369	HMDB10337	462.225	C25H34O8	5.75636	6-Dehydrotestosterone glucuronide	√	×
594	19.3845	529.28	HMDB00489	335.133	C12H21N3O8	13.7263	Aspartylglycosamine	√	×
595	19.4091	492.27	HMDB04808	298.121	C18H18O4	19.5571	7C-aglycone	√	×
596	19.5366	554.439	HMDB06246	360.303	C24H40O2	-6.4377	Tetracosatetraenoic acid n-6	√	√
597	19.5402	560.338	HMDB06059	366.204	C20H30O6	-11.7455	20-Carboxyleukotriene B4	√	√
598	19.5706	502.402	HMDB05060	308.272	C20H36O2	-19.6929	Eicosadienoic acid	√	√
599	19.5848	665.283	HMDB06485	471.15	C20H21N7O7	-11.5614	10-formyldihydrofolate	√	√
600	19.597	477.267	HMDB02372	283.121	C17H17NO3	13.3082	N-Phenylacetylphenylalanine	√	×
601	19.6024	504.425	HMDB02231	310.287	C20H38O2	-3.56007	Eicosenoic acid*	√	√
602	19.6204	491.264	HMDB10323	297.121	C14H19NO6	5.47761	Phenethylamine glucuronide	√	√
603	19.6256	628.469	HMDB00359	434.34	C27H46O4	-16.3431	3a,7a-Dihydroxycoprostanic acid	√	√
604	19.6312	492.426	HMDB00772	298.287	C19H38O2	-1.46355	Nonadecanoic acid	√	√
			HMDB00795	298.287	C19H38O2	-1.46355	Pristanic acid
			HMDB04085	298.287	C19H38O2	-1.46355	Tuberculostearic acid
605	19.6423	555.279	HMDB01929	361.144	C18H20FN3O4	-7.88453	Levofloxacin	√	×
606	19.672	666.319	HMDB01534	472.182	C20H24N8O6	-4.44088	5-Formiminotetrahydrofolic acid	√	×
607	19.7114	498.39	HMDB02177	304.24	C20H32O2	19.7014	8,11,14,17-Eicosatetraenoic acid	√	×
608	19.7231	662.409	HMDB10339	468.272	C25H40O8	-5.02473	3-alpha-androstanediol glucuronide	√	×
			HMDB10359	468.272	C25H40O8	-5.02473	17-hydroxyandrostane-3-glucuronide
609	19.7524	584.417	HMDB00460	390.277	C24H38O4	-0.429892	7-Hydroxy-3-oxocholanoic acid	√	×
			HMDB00467	390.277	C24H38O4	-0.429892	Nutriacholic acid
			HMDB00503	390.277	C24H38O4	-0.429892	7a-Hydroxy-3-oxo-5b-cholanoic acid
610	19.7585	656.391	HMDB10340	462.262	C26H38O7	-16.2396	Retinyl beta-glucuronide	√	×
611	19.7587	627.34	HMDB10341	433.21	C23H31NO7	-15.8663	Dextrorphan O-glucuronide	√	√
612	19.7732	690.433	HMDB10318	496.304	C27H44O8	-15.2689	Pregnanediol-3-glucuronide	√	×
			HMDB10352	496.304	C27H44O8	-15.2689	3-alpha,20-alpha-dihydroxy-5-beta-pregnane 3-glucuronide
			HMDB05772	496.312	C22H40N8O5	-19.7941	Postin
613	20.1551	756.392	HMDB00241	562.258	C34H34N4O4	-8.50575	Protoporphyrin IX	√	×
614	20.1671	548.228	HMDB03164	354.095	C16H18O9	-13.5795	Chlorogenic acid	√	×
615	20.1709	746.476	HMDB02513	552.33	C30H48O9	7.70238	Lithocholate 3-O-glucuronide	√	×
616	20.1724	784.442	HMDB04158	590.31	C33H42N4O6	-10.3653	D-Urobilinogen	√	×
			HMDB04160	590.31	C33H42N4O6	-10.3653	I-Urobilin
617	20.1957	520.457	HMDB02337	326.318	C21H42O2	-2.81533	Homophytanic acid	√	×
			HMDB02345	326.318	C21H42O2	-2.81533	Heneicosanoic acid
618	20.2201	566.312	HMDB03134	372.183	C16H28N4O4S	-20.1497	Biocytin	√	×
619	20.2316	899.582	HMDB12333	705.458	C36H68NO10P	-18.2958	PS(14:0/16:1(9Z))	√	×
			HMDB12343	705.458	C36H68NO10P	-18.2958	PS(14:1(9Z)/16:0)
			HMDB12353	705.458	C36H68NO10P	-18.2958	PS(16:0/14:1(9Z))
			HMDB12363	705.458	C36H68NO10P	-18.2958	PS(16:1(9Z)/14:0)
620	20.2347	618.415	HMDB00307	424.282	C24H40O6	-12.8333	1b-Hydroxycholic acid	√	×
			HMDB00311	424.282	C24H40O6	-12.8333	3b,4b,7a,12a-Tetrahydroxy-5b-cholanoic acid
			HMDB00316	424.282	C24H40O6	-12.8333	2b,3a,7a,12a-Tetrahydroxy-5b-cholanoic acid
			HMDB00340	424.282	C24H40O6	-12.8333	3a,7a,12a,19-Tetrahydroxy-5b-cholanoic acid
			HMDB00367	424.282	C24H40O6	-12.8333	3a,6b,7b,12a-Tetrahydroxy-5b-cholanoic acid
			HMDB00377	424.282	C24H40O6	-12.8333	3a,6b,7b,12b-Tetrahydroxy-5b-cholanoic acid
			HMDB00399	424.282	C24H40O6	-12.8333	3a,6b,7a,12a-Tetrahydroxy-5b-cholanoic acid
			HMDB00433	424.282	C24H40O6	-12.8333	1,3,7,12-Tetrahydroxycholan-24-oic acid
			HMDB00437	424.282	C24H40O6	-12.8333	3a,4b,7a,12a-Tetrahydroxy-5b-cholanoic acid
621	20.2396	873.57	HMDB12330	679.442	C34H66NO10P	-13.7795	PS(14:0/14:0)	√	×
622	20.3322	660.399	HMDB02829	466.257	C25H38O8	3.901	Androsterone glucuronide	√	×
			HMDB04484	466.257	C25H38O8	3.901	Etiocholanolone glucuronide
			HMDB06203	466.257	C25H38O8	3.901	5-alpha-Dihydrotestosterone glucuronide
			HMDB10365	466.257	C25H38O8	3.901	3-alpha-hydroxy-5-alpha-androstane-17-one 3-D-glucuronide
623	20.3399	533.232	HMDB10362	C15H17NO8	533.235419	-6.51269	6-Hydroxy-5-methoxyindole glucuronide	√	×
			HMDB10363	C15H17NO8	533.235419	-6.51269	5-Hydroxy-6-methoxyindole glucuronide
624	20.3409	627.358	HMDB10341	433.21	C23H31NO7	13.4246	Dextrorphan O-glucuronide	√	√
625	20.3463	762.42	HMDB06465	568.282	C28H44N2O8S	-2.01807	Leukotriene F4	√	×
626	20.3585	766.514	HMDB10344	572.371	C34H52O7	3.7455	Vitamin D2 3-glucuronide	√	×
627	20.3842	500.401	HMDB10378	306.256	C20H34O2	9.7695	5,8,11-Eicosatrienoic acid	√	×
628	20.3925	538.377	HMDB10213	344.235	C22H32O3	3.25126	17-HDoHE	√	×
629	20.3937	718.457	HMDB03577	524.307	C23H40N8O6	14.0561	VPGPR Enterostatin	√	√
630	20.3979	506.441	HMDB00417	312.303	C20H40O2	-4.35113	3D,7D,11D-Phytanic acid	√	√
			HMDB00553	312.303	C20H40O2	-4.35113	3L,7D,11D-Phytanic acid
			HMDB00801	312.303	C20H40O2	-4.35113	Phytanic acid
			HMDB02212	312.303	C20H40O2	-4.35113	Arachidic acid
631	20.4255	618.387	HMDB05022	424.246	C23H36O7	1.77695	Pravastatin	√	×
632	20.4834	656.412	HMDB10340	462.262	C26H38O7	15.965	Retinyl beta-glucuronide	√	×
633	20.4972	508.324	HMDB06285	314.188	C20H26O3	-9.20727	4-oxo-Retinoic acid	√	×
634	20.5029	577.256	HMDB00912	383.108	C14H17N5O8	15.0587	Succinyladenosine	√	×
635	20.507	450.38	HMDB02396	256.24	C16H32O2	-0.103057	Trimethyltridecanoic acid	√	×
636	20.5163	452.162	HMDB01376	258.014	C6H11O9P	18.3841	2-Keto-3-deoxy-6-phosphogluconic acid	√	×
637	20.5162	690.439	HMDB10352	496.304	C27H44O8	-7.41539	3-alpha,20-alpha-dihydroxy-5-beta-pregnane 3-glucuronide	√	×
			HMDB10318	496.304	C27H44O8	-15.2689	Pregnanediol-3-glucuronide
			HMDB05772	496.312	C22H40N8O5	-19.7941	Postin
			HMDB10318	496.304	C27H44O8	-7.41539	Pregnanediol-3-glucuronide
			HMDB10352	496.304	C27H44O8	-7.41539	3-alpha,20-alpha-dihydroxy-5-beta-pregnane 3-glucuronide
			HMDB05772	496.312	C22H40N8O5	-19.7941	Postin
638	20.5526	452.225	HMDB02331	258.085	C10H14N2O6	-0.732365	Imidazoleacetic acid riboside	√	×
639	20.551	762.441	HMDB01097	568.305	C34H40N4O4	-5.17803	Protoporphyrinogen IX	√	×
640	20.5557	766.514	HMDB10344	572.371	C34H52O7	3.66836	Vitamin D2 3-glucuronide	√	×
641	20.7573	618.391	HMDB05022	424.246	C23H36O7	7.64765	Pravastatin	√	√
642	20.7897	871.557	HMDB12331	677.427	C34H64NO10P	-11.5511	PS(14:0/14:1(9Z))	√	×
			HMDB12341	677.427	C34H64NO10P	-11.5511	PS(14:1(9Z)/14:0)
643	20.802	626.469	HMDB12454	432.324	C27H44O4	8.80386	3 beta,7 alpha-Dihydroxy-5-cholestenoate	√	√
644	20.8052	674.365	HMDB10338	480.236	C25H36O9	-15.97	11-Oxo-androsterone glucuronide	√	×
645	21.0889	756.539	HMDB10330	562.387	C33H54O7	15.6648	Cholesterol glucuronide	√	×
			HMDB01063	562.402	C37H54O4	-4.49963	3-Hexaprenyl-4,5-Dihydroxybenzoic acid
646	21.0918	762.479	HMDB02430	568.325	C30H48O10	19.3362	(3a,5b,7a)-23-Carboxy-7-hydroxy-24-norcholan-3-yl-b-D-Glucopyranosiduronic acid	√	×
			HMDB02596	568.325	C30H48O10	19.3362	Deoxycholic acid 3-glucuronide
647	21.1307	746.446	HMDB04309	552.312	C30H48O7S	-7.72058	Triterpenoid	√	×
648	21.1485	652.373	HMDB02504	458.234	C23H38O7S	-1.62661	3-Sulfodeoxycholic acid	√	×
649	21.15	506.446	HMDB0000849	312.303	C20H40O2	6.12113	Arachidic acid*	√	√
650	21.1507	506.444	HMDB00417	312.303	C20H40O2	1.70207	3D,7D,11D-Phytanic acid	√	×
			HMDB00553	312.303	C20H40O2	1.70207	3L,7D,11D-Phytanic acid
			HMDB00801	312.303	C20H40O2	1.70207	Phytanic acid
			HMDB02212	312.303	C20H40O2	1.70207	Arachidic acid
651	21.5298	465.367	HMDB06294	271.227	C16H31O3	-1.17578	16-hydroxy hexadecanoic acid	√	×
652	21.5813	762.48	HMDB02430	568.325	C30H48O10	19.4731	(3a,5b,7a)-23-Carboxy-7-hydroxy-24-norcholan-3-yl-b-D-Glucopyranosiduronic acid	√	√
			HMDB02596	568.325	C30H48O10	19.4731	Deoxycholic acid 3-glucuronide
653	21.5944	648.422	HMDB01850	454.283	C27H38N2O4	-1.86732	Verapamil	√	×
654	21.6058	634.297	HMDB01833	440.156	C19H20N8O5	2.09319	Aminopterin	√	×
655	21.6164	694.459	HMDB05770	500.307	C21H40N8O6	17.0013	Tuftsin	√	×
			HMDB05776	500.307	C21H40N8O6	17.0013	Kentsin
656	21.8415	756.516	HMDB10330	562.387	C33H54O7	-15.0378	Cholesterol glucuronide	√	×
657	21.865	480.35	HMDB00672	286.214	C16H30O4	-8.61165	Hexadecanedioic acid	√	√
658	21.8694	555.407	HMDB05096	361.262	C22H35NO3	9.11741	N-Arachidonoyl glycine	√	√
659	22.1186	921.565	HMDB12348	727.442	C38H66NO10P	-19.2397	PS(14:1(9Z)/18:3(9Z,12Z,15Z))	√	×
			HMDB12408	727.442	C38H66NO10P	-19.2397	PS(18:3(9Z,12Z,15Z)/14:1(9Z))
660	22.1958	508.322	HMDB06285	314.188	C20H26O3	-11.3669	4-oxo-Retinoic acid	√	×
661	22.2199	756.527	HMDB10330	562.387	C33H54O7	0.112349	Cholesterol glucuronide	√	×
			HMDB01063	562.402	C37H54O4	-20.0518	3-Hexaprenyl-4,5-Dihydroxybenzoic acid
662	22.8333	746.465	HMDB04309	552.312	C30H48O7S	17.4548	Triterpenoid	√	×
			HMDB02513	552.33	C30H48O9	-6.33495	Lithocholate 3-O-glucuronide
663	22.884	925.626	HMDB12336	731.474	C38H70NO10P	13.6888	PS(14:0/18:2(9Z,12Z))	√	√
			HMDB12346	731.474	C38H70NO10P	13.6888	PS(14:1(9Z)/18:1(9Z))
			HMDB12366	731.474	C38H70NO10P	13.6888	PS(16:1(9Z)/16:1(9Z))
			HMDB12386	731.474	C38H70NO10P	13.6888	PS(18:1(9Z)/14:1(9Z))
			HMDB12396	731.474	C38H70NO10P	13.6888	PS(18:2(9Z,12Z)/14:0)
664	23.1152	778.418	HMDB00054	584.263	C33H36N4O6	18.4072	Bilirubin	√	×
			HMDB00488	584.263	C33H36N4O6	18.4072	4E,15Z-Bilirubin IXa
665	23.1394	758.353	HMDB04051	564.228	C22H36N4O13	-20.1269	Aerobactin	√	×
666	23.1662	564.376	HMDB02886	370.236	C20H34O6	0.525114	6-Keto-prostaglandin F1a	√	×
			HMDB03252	370.236	C20H34O6	0.525114	Thromboxane B2
			HMDB04049	370.236	C20H34O6	0.525114	20-Hydroxy-PGF2a
667	23.191	871.556	HMDB12331	677.427	C34H64NO10P	-12.9287	PS(14:0/14:1(9Z))	√	×
			HMDB12341	677.427	C34H64NO10P	-12.9287	PS(14:1(9Z)/14:0)
668	23.2151	536.355	HMDB02277	342.204	C18H30O6	19.1488	2,3-Dinor-6-keto-prostaglandin F1 a	√	×
			HMDB02904	342.204	C18H30O6	19.1488	2,3-Dinor-TXB2
669	23.4682	530.378	HMDB01193	336.23	C20H32O4	15.5433	5(S)-Hydroperoxyeicosatetraenoic acid	√	×
			HMDB02236	336.23	C20H32O4	15.5433	8-iso-PGA1
			HMDB02656	336.23	C20H32O4	15.5433	Prostaglandin A1
			HMDB02982	336.23	C20H32O4	15.5433	Prostaglandin B1
			HMDB04243	336.23	C20H32O4	15.5433	12(S)-HPETE
			HMDB04244	336.23	C20H32O4	15.5433	15(S)-HPETE
			HMDB04688	336.23	C20H32O4	15.5433	Hepoxilin A3
			HMDB04690	336.23	C20H32O4	15.5433	Hepoxilin B3
			HMDB04692	336.23	C20H32O4	15.5433	12(R)-HPETE
			HMDB04693	336.23	C20H32O4	15.5433	11H-14,15-EETA
			HMDB04696	336.23	C20H32O4	15.5433	11(R)-HPETE
			HMDB04699	336.23	C20H32O4	15.5433	8(S)-HPETE
			HMDB05050	336.23	C20H32O4	15.5433	15H-11,12-EETA
			HMDB05087	336.23	C20H32O4	15.5433	6-trans-Leukotriene B4
			HMDB05088	336.23	C20H32O4	15.5433	6-trans-12-epi-Leukotriene B4
			HMDB05089	336.23	C20H32O4	15.5433	12(S)-Leukotriene B4
			HMDB10204	336.23	C20H32O4	15.5433	14,15-DiHETE
			HMDB10219	336.23	C20H32O4	15.5433	8,15-DiHETE
			HMDB11135	336.23	C20H32O4	15.5433	5-HPETE
670	23.6454	871.573	HMDB12331	677.427	C34H64NO10P	7.51853	PS(14:0/14:1(9Z))	√	√
			HMDB12341	677.427	C34H64NO10P	7.51853	PS(14:1(9Z)/14:0)
671	23.6471	532.39	HMDB02265	338.246	C20H34O4	8.58119	14,15-DiHETrE	√	√
			HMDB02311	338.246	C20H34O4	8.58119	8,9-DiHETrE
			HMDB02314	338.246	C20H34O4	8.58119	11,12-DiHETrE
			HMDB02995	338.246	C20H34O4	8.58119	12-Keto-tetrahydro-leukotriene B4
672	23.6959	494.397	HMDB10737	300.266	C18H36O3	-19.3586	(R)-3-Hydroxy-Octadecanoic acid	√	√
673	24.0404	947.584	HMDB12350	753.458	C40H68NO10P	-14.3816	PS(14:1(9Z)/20:4(5Z,8Z,11Z,14Z))	√	×
			HMDB12430	753.458	C40H68NO10P	-14.3816	PS(20:4(5Z,8Z,11Z,14Z)/14:1(9Z))
674	24.0466	973.619	HMDB12340	779.474	C42H70NO10P	5.38493	PS(14:0/22:6(4Z,7Z,10Z,13Z,16Z,19Z))	√	×
			HMDB12414	779.474	C42H70NO10P	5.38493	PS(18:3(9Z,12Z,15Z)/18:3(9Z,12Z,15Z))
			HMDB12440	779.474	C42H70NO10P	5.38493	PS(22:6(4Z,7Z,10Z,13Z,16Z,19Z)/14:0)
675	24.067	704.377	HMDB00579	510.227	C30H30N4O4	15.2449	Deuteroporphyrin IX	√	√
676	24.0687	480.355	HMDB00672	286.214	C16H30O4	0.37163	Hexadecanedioic acid	√	√
677	24.5798	465.375	HMDB06294	271.227	C16H31O3	16.1987	16-hydroxy hexadecanoic acid	√	×
678	24.6438	530.378	HMDB01193	336.23	C20H32O4	15.9032	5(S)-Hydroperoxyeicosatetraenoic acid	√	√
			HMDB02236	336.23	C20H32O4	15.9032	8-iso-PGA1
			HMDB02656	336.23	C20H32O4	15.9032	Prostaglandin A1
			HMDB02982	336.23	C20H32O4	15.9032	Prostaglandin B1
			HMDB04243	336.23	C20H32O4	15.9032	12(S)-HPETE
			HMDB04244	336.23	C20H32O4	15.9032	15(S)-HPETE
			HMDB04688	336.23	C20H32O4	15.9032	Hepoxilin A3
			HMDB04690	336.23	C20H32O4	15.9032	Hepoxilin B3
			HMDB04692	336.23	C20H32O4	15.9032	12(R)-HPETE
			HMDB04693	336.23	C20H32O4	15.9032	11H-14,15-EETA
			HMDB04696	336.23	C20H32O4	15.9032	11(R)-HPETE
			HMDB04699	336.23	C20H32O4	15.9032	8(S)-HPETE
			HMDB05050	336.23	C20H32O4	15.9032	15H-11,12-EETA
			HMDB05087	336.23	C20H32O4	15.9032	6-trans-Leukotriene B4
			HMDB05088	336.23	C20H32O4	15.9032	6-trans-12-epi-Leukotriene B4
			HMDB05089	336.23	C20H32O4	15.9032	12(S)-Leukotriene B4
			HMDB10204	336.23	C20H32O4	15.9032	14,15-DiHETE
			HMDB10219	336.23	C20H32O4	15.9032	8,15-DiHETE
			HMDB11135	336.23	C20H32O4	15.9032	5-HPETE

## Sheet: Table S7
Table S7. Annotation of amine submetabolome in the liver tissue of healthy mice (pair-fed)
No.	Observed RT (min)	Observed m/z	HMDB ID	Mass (Da)	Formula	Mass Error (ppm)	Candidate (* Confirmed by authentic standards)
1	4.37677	396.132	HMDB00251	125.015	C2H7NO3S	-4.0483	Taurine
2	4.98892	404.159	HMDB00191	133.038	C4H7NO4	5.323	L-Aspartic acid
			HMDB06483	133.038	C4H7NO4	5.323	D-Aspartic acid
			HMDB11753	133.038	C4H7NO4	5.323	Iminodiacetate
3	5.03565	512.229	HMDB02224	241.106	C10H15N3O4	7.31613	5-Methyldeoxycytidine
			HMDB00027	241.117	C9H15N5O3	-14.6134	Tetrahydrobiopterin
			HMDB00787	241.117	C9H15N5O3	-14.6134	Sapropterin
4	5.04522	576.166	HMDB11691	305.041	C9H12N3O7P	10.6679	Cytidine 2',3'-cyclic phosphate
5	5.05979	426.189	HMDB00177	155.069	C6H9N3O2	2.31238	L-Histidine
6	5.10803	396.135	HMDB00251	125.015	C2H7NO3S	2.54988	Taurine
7	5.32868	563.228	HMDB12197	292.102	C9H16N4O7	13.4212	Canavaninosuccinate
8	5.33824	396.135	HMDB00251	125.015	C2H7NO3S	2.70586	Taurine
9	5.37861	373.236	HMDB02322	102.116	C5H14N2	2.58775	Cadaverine
			HMDB03661	102.116	C5H14N2	2.58775	N-Methylputrescine
10	5.68512	404.161	HMDB00191	133.038	C4H7NO4	10.2626	L-Aspartic acid
			HMDB06483	133.038	C4H7NO4	10.2626	D-Aspartic acid
			HMDB11753	133.038	C4H7NO4	10.2626	Iminodiacetate
11	5.69213	376.163	HMDB00187	105.043	C3H7NO3	3.41203	L-Serine
			HMDB03406	105.043	C3H7NO3	3.41203	D-Serine
12	5.71896	495.201	HMDB00732	224.08	C10H12N2O4	4.88408	Hydroxykynurenine
			HMDB11631	224.08	C10H12N2O4	4.88408	L-3-Hydroxykynurenine
			HMDB12819	224.08	C10H12N2O4	4.88408	5-Hydroxykynurenine
13	5.73049	473.263	HMDB01539	202.143	C8H18N4O2	1.47871	Dimethyl-L-arginine
			HMDB03334	202.143	C8H18N4O2	1.47871	Symmetric dimethylarginine
14	5.74065	594.179	HMDB00095	323.052	C9H14N3O8P	13.9817	Cytidine monophosphate
			HMDB11692	323.052	C9H14N3O8P	13.9817	Cytidine 2'-phosphate
15	5.75214	458.296	HMDB01276	187.168	C9H21N3O	18.1263	N1-Acetylspermidine
			HMDB02189	187.168	C9H21N3O	18.1263	N8-Acetylspermidine
16	5.75356	547.25	HMDB00279	276.132	C11H20N2O6	-2.69649	Saccharopine
17	5.75704	674.202	HMDB06806	403.089	C13H18N5O8P	-8.5461	Propinol adenylate
18	5.76304	346.154	HMDB00123	75.032	C2H5NO2	8.64498	Glycine
19	5.76378	390.179	HMDB00167	119.058	C4H9NO3	5.11945	L-Threonine
			HMDB00719	119.058	C4H9NO3	5.11945	L-Homoserine
			HMDB04041	119.058	C4H9NO3	5.11945	L-Allothreonine
20	5.76829	450.159	HMDB00704	179.044	C6H5N5O2	-10.2914	Isoxanthopterin
21	5.78314	436.166	HMDB02005	165.046	C5H11NO3S	2.29079	Methionine sulfoxide
22	5.83	332.177	HMDB0000149	61.0528	C2H7NO	15.3118	Ethanolamine*
23	5.96453	630.24	HMDB10336	359.122	C15H21NO9	-1.12543	Epinephrine glucuronide
24	5.96984	493.186	HMDB00099	222.067	C7H14N2O4S	-1.19125	L-Cystathionine
			HMDB00455	222.067	C7H14N2O4S	-1.19125	Allocystathionine
25	6.0121	374.182	HMDB00112	103.063	C4H9NO2	0.570418	Gamma-Aminobutyric acid
			HMDB00452	103.063	C4H9NO2	0.570418	L-Alpha-aminobutyric acid
			HMDB00650	103.063	C4H9NO2	0.570418	D-Alpha-aminobutyric acid
			HMDB01906	103.063	C4H9NO2	0.570418	2-Aminoisobutyric acid
			HMDB02166	103.063	C4H9NO2	0.570418	(S)-b-aminoisobutyric acid
			HMDB02299	103.063	C4H9NO2	0.570418	(R)-b-aminoisobutyric acid
			HMDB03911	103.063	C4H9NO2	0.570418	3-Aminoisobutanoic acid
26	6.04374	431.223	HMDB00303	160.1	C10H12N2	9.51986	Tryptamine
			HMDB04476	160.1	C10H12N2	9.51986	Anatabine
27	6.05075	346.153	HMDB00123	75.032	C2H5NO2	5.09	Glycine
28	6.06544	742.259	HMDB06485	471.15	C20H21N7O7	-14.1598	10-formyldihydrofolate
29	6.34652	358.147	HMDB03609	87.032	C3H5NO2	-10.9002	2-Aminoacrylic acid
30	6.35113	451.215	HMDB04076	180.09	C9H12N2O2	14.0982	5-Hydroxykynurenamine
31	6.35893	445.222	HMDB03357	174.1	C7H14N2O3	5.24519	N-Acetylornithine
32	6.36186	388.178	HMDB00738	117.058	C8H7N	4.20751	Indole
33	6.36675	385.197	HMDB00323	114.079	C5H10N2O	-2.06227	3-Amino-2-piperidone
34	6.3758	449.154	HMDB00078	178.041	C5H10N2O3S	-14.7847	Cysteinylglycine
35	6.38837	494.258	HMDB04087	223.136	C16H17N	5.86525	1-Benzyl-1,2,3,4-tetrahydroisoquinoline
36	6.39205	418.186	HMDB05785	147.068	C9H9NO	-2.53073	Indole-3-carbinol
37	6.40431	344.173	HMDB01106	73.0528	C3H7NO	2.73259	3-Aminopropionaldehyde
			HMDB02134	73.0528	C3H7NO	2.73259	Aminoacetone
38	6.41698	433.233	HMDB04350	162.116	C10H14N2	-4.01779	Anabasine
39	6.43335	431.203	HMDB03459	160.085	C6H12N2O3	-1.0421	D-Alanyl-D-alanine
40	6.44959	578.202	HMDB00125	307.084	C10H17N3O6S	-0.693068	Glutathione
41	6.54669	374.184	HMDB00112	103.063	C4H9NO2	3.27398	Gamma-Aminobutyric acid
			HMDB00452	103.063	C4H9NO2	3.27398	L-Alpha-aminobutyric acid
			HMDB00650	103.063	C4H9NO2	3.27398	D-Alpha-aminobutyric acid
			HMDB01906	103.063	C4H9NO2	3.27398	2-Aminoisobutyric acid
			HMDB02166	103.063	C4H9NO2	3.27398	(S)-b-aminoisobutyric acid
			HMDB02299	103.063	C4H9NO2	3.27398	(R)-b-aminoisobutyric acid
			HMDB03911	103.063	C4H9NO2	3.27398	3-Aminoisobutanoic acid
42	6.58866	473.258	HMDB01539	202.143	C8H18N4O2	-8.18555	Dimethyl-L-arginine
			HMDB03334	202.143	C8H18N4O2	-8.18555	Symmetric dimethylarginine
43	6.59232	602.186	HMDB00905	331.068	C10H14N5O6P	-2.25163	Deoxyadenosine monophosphate
44	6.59492	385.199	HMDB00323	114.079	C5H10N2O	2.97862	3-Amino-2-piperidone
45	6.59994	382.15	HMDB04230	111.032	C5H5NO2	-2.21984	Pyrrole-2-carboxylic acid
46	6.60078	407.157	HMDB00157	136.039	C5H4N4O	-0.555163	Hypoxanthine
47	6.62934	359.219	HMDB01414	88.1	C4H12N2	0.371961	Putrescine
48	6.64557	387.211	HMDB12176	116.095	C5H12N2O	-6.58548	5-Aminopentanamide
49	6.65082	459.243	HMDB00206	188.116	C8H16N2O3	18.4092	N6-Acetyl-L-lysine
			HMDB00446	188.116	C8H16N2O3	18.4092	N-Alpha-acetyllysine
			HMDB00759	188.116	C8H16N2O3	18.4092	Glycyl-L-leucine
			HMDB00670	188.127	C7H16N4O2	-6.05086	Homo-L-arginine
			HMDB05973	188.131	C12H16N2	-14.8086	Dimethyltryptamine
50	6.6579	443.206	HMDB00721	172.085	C7H12N2O3	5.05402	Glycylproline
			HMDB11178	172.085	C7H12N2O3	5.05402	L-prolyl-L-glycine
51	6.6914	509.191	HMDB02399	238.062	C7H14N2O5S	18.3781	Cystathionine sulfoxide
52	6.6964	385.199	HMDB00323	114.079	C5H10N2O	3.11009	3-Amino-2-piperidone
53	6.70185	431.201	HMDB03459	160.085	C6H12N2O3	-7.15892	D-Alanyl-D-alanine
54	6.7165	382.203	HMDB00870	111.08	C5H9N3	10.8297	Histamine
55	6.79025	374.184	HMDB00112	103.063	C4H9NO2	3.96802	Gamma-Aminobutyric acid
			HMDB00452	103.063	C4H9NO2	3.96802	L-Alpha-aminobutyric acid
			HMDB00650	103.063	C4H9NO2	3.96802	D-Alpha-aminobutyric acid
			HMDB01906	103.063	C4H9NO2	3.96802	2-Aminoisobutyric acid
			HMDB02166	103.063	C4H9NO2	3.96802	(S)-b-aminoisobutyric acid
			HMDB02299	103.063	C4H9NO2	3.96802	(R)-b-aminoisobutyric acid
			HMDB03911	103.063	C4H9NO2	3.96802	3-Aminoisobutanoic acid
56	6.79063	316.178	HMDB00087	45.0578	C2H7N	3.78425	Dimethylamine*
57	7.07232	392.141	HMDB00574	121.02	C3H7NO2S	5.8814	L-Cysteine
			HMDB03417	121.02	C3H7NO2S	5.8814	D-Cysteine
58	7.10247	450.157	HMDB00704	179.044	C6H5N5O2	-12.9525	Isoxanthopterin
59	7.11871	458.296	HMDB01276	187.168	C9H21N3O	19.0681	N1-Acetylspermidine
			HMDB02189	187.168	C9H21N3O	19.0681	N8-Acetylspermidine
60	7.15584	445.227	HMDB03357	174.1	C7H14N2O3	17.7661	N-Acetylornithine
				174.112	C6H14N4O2	-7.46398	L-Arginine
				174.112	C6H14N4O2	-7.46398	D-Arginine
				174.116	C11H14N2	-16.4974	N-Methyltryptamine
61	7.16178	432.188	HMDB00510	161.069	C6H11NO4	1.46777	Aminoadipic acid
62	7.16413	407.156	HMDB00157	136.039	C5H4N4O	-3.23544	Hypoxanthine
63	7.35335	470.142	HMDB03484	199.025	C4H10NO6P	-2.18795	O-Phosphohomoserine
			HMDB11185	199.025	C4H10NO6P	-2.18795	O-Phosphothreonine
64	7.35473	491.187	HMDB11168	220.07	C7H12N2O6	-2.49797	L-beta-aspartyl-L-serine
65	7.36321	512.241	HMDB00027	241.117	C9H15N5O3	9.5495	Tetrahydrobiopterin
			HMDB00787	241.117	C9H15N5O3	9.5495	Sapropterin
			HMDB12227	241.123	C13H20ClNO	-1.87489	Erythrohydrobupropion
66	7.3827	452.193	HMDB00158	181.074	C9H11NO3	1.21211	L-Tyrosine
			HMDB02184	181.074	C9H11NO3	1.21211	L-Threo-3-Phenylserine
			HMDB03831	181.074	C9H11NO3	1.21211	Beta-Tyrosine
			HMDB06050	181.074	C9H11NO3	1.21211	o-Tyrosine
67	7.39715	406.156	HMDB00742	135.035	C4H9NO2S	2.86252	Homocysteine
			HMDB02108	135.035	C4H9NO2S	2.86252	Methylcysteine
68	7.40089	450.161	HMDB00704	179.044	C6H5N5O2	-5.78072	Isoxanthopterin
69	7.42304	344.172	HMDB01106	73.0528	C3H7NO	0.101364	3-Aminopropionaldehyde
			HMDB02134	73.0528	C3H7NO	0.101364	Aminoacetone
70	7.42748	555.295	HMDB05764	284.185	C13H24N4O3	-15.3343	Melanostatin
71	7.60533	609.17	HMDB01517	338.063	C9H15N4O8P	-18.4227	AICAR
72	7.60588	386.184	HMDB00162	115.063	C5H9NO2	4.42129	L-Proline
			HMDB03411	115.063	C5H9NO2	4.42129	D-Proline
73	7.62742	491.18	HMDB11168	220.07	C7H12N2O6	-18.24	L-beta-aspartyl-L-serine
74	7.63088	446.201	HMDB02201	175.084	C7H13NO4	-5.50281	N-Carboxyethyl-g-aminobutyric acid
75	7.63598	521.173	HMDB01049	250.062	C8H14N2O5S	-16.6865	Gamma-Glutamylcysteine
76	7.65898	466.181	HMDB01229	195.053	C9H9NO4	18.7209	Dopaquinone
			HMDB02016	195.053	C9H9NO4	18.7209	4-Carboxyphenylglycine
			HMDB04067	195.053	C9H9NO4	18.7209	Leucodopachrome
77	7.66308	435.214	HMDB12246	164.095	C9H12N2O	-0.835579	Kynuramine
78	7.66696	380.167	HMDB01169	109.053	C6H7NO	-11.776	4-Aminophenol
79	7.68336	396.135	HMDB00251	125.015	C2H7NO3S	4.54272	Taurine
80	7.69015	452.194	HMDB00158	181.074	C9H11NO3	1.91682	L-Tyrosine
			HMDB02184	181.074	C9H11NO3	1.91682	L-Threo-3-Phenylserine
			HMDB03831	181.074	C9H11NO3	1.91682	Beta-Tyrosine
			HMDB06050	181.074	C9H11NO3	1.91682	o-Tyrosine
81	7.84673	491.205	HMDB00472	220.085	C11H12N2O3	1.6786	5-Hydroxy-L-tryptophan
82	7.89521	410.182	HMDB12153	139.063	C7H9NO2	-1.49244	3,4-Dihydroxybenzylamine
83	7.89928	388.199	HMDB00883	117.079	C5H11NO2	2.68013	L-Valine
			HMDB02141	117.079	C5H11NO2	2.68013	N-Methyl-a-aminoisobutyric acid
			HMDB03355	117.079	C5H11NO2	2.68013	5-Aminopentanoic acid
84	7.89934	442.126	HMDB02238	171.002	C3H9NO3S2	10.782	L-Homocysteine sulfonic acid
85	7.91141	504.149	HMDB04148	233.036	C8H11NO5S	-11.8578	Dopamine 4-sulfate
			HMDB06275	233.036	C8H11NO5S	-11.8578	Dopamine 3-O-sulfate
86	7.91333	420.171	HMDB04058	149.048	C8H7NO2	10.6917	5,6-Dihydroxyindole
			HMDB00696	149.051	C5H11NO2S	2.66627	L-Methionine
87	7.91952	459.238	HMDB00206	188.116	C8H16N2O3	5.39511	N6-Acetyl-L-lysine
			HMDB00446	188.116	C8H16N2O3	5.39511	N-Alpha-acetyllysine
			HMDB00759	188.116	C8H16N2O3	5.39511	Glycyl-L-leucine
			HMDB00670	188.127	C7H16N4O2	-19.0647	Homo-L-arginine
88	7.93254	464.15	HMDB01253	193.038	C9H7NO4	-14.4261	5,6-Dihydroxyindole-2-carboxylic acid
			HMDB01430	193.038	C9H7NO4	-14.4261	L-Dopachrome
			HMDB11622	193.038	C9H7NO4	-14.4261	D-Dopachrome
89	7.93589	400.166	HMDB00267	129.043	C5H7NO3	12.0867	Pyroglutamic acid
			HMDB01843	129.043	C5H7NO3	12.0867	N-Acryloylglycine
90	7.93819	615.194	HMDB02666	344.071	C12H17N4O4PS	6.35767	Thiamine monophosphate
91	7.95976	434.188	HMDB02169	163.067	C6H13NO2S	5.7529	S-(2-carboxypropyl)-Cysteamine
92	8.17832	654.312	HMDB12211	383.18	C16H25N5O6	19.3022	Dihydrozeatin-7-N-dihydrozeatin
			HMDB12213	383.18	C16H25N5O6	19.3022	Dihydrozeatin-9-N-glucoside
			HMDB12214	383.18	C16H25N5O6	19.3022	Dihydrozeatin-O-glucoside
93	8.18159	771.415	HMDB05776	500.307	C21H40N8O6	-13.8724	Kentsin
94	8.19136	958.282	HMDB01373	687.149	C21H35N7O13P2S	15.0752	Dephospho-CoA
95	8.20761	509.175	HMDB02399	238.062	C7H14N2O5S	-12.064	Cystathionine sulfoxide
96	8.21587	454.205	HMDB00068	183.09	C9H13NO3	-7.89742	Epinephrine
			HMDB00819	183.09	C9H13NO3	-7.89742	Normetanephrine
			HMDB02832	183.09	C9H13NO3	-7.89742	Methylnoradrenaline
97	8.23608	510.237	HMDB01510	239.108	C13H18ClNO	19.9383	Bupropion
98	8.59156	600.242	HMDB10329	329.111	C14H19NO8	19.2079	Dopamine glucuronide
99	8.59217	752.426	HMDB11129	481.317	C23H48NO7P	-12.65	LysoPE(0:0/18:0)
			HMDB11130	481.317	C23H48NO7P	-12.65	LysoPE(18:0/0:0)
100	8.77829	454.214	HMDB00068	183.09	C9H13NO3	12.0445	Epinephrine
			HMDB00819	183.09	C9H13NO3	12.0445	Normetanephrine
			HMDB02832	183.09	C9H13NO3	12.0445	Methylnoradrenaline
101	8.77878	508.209	HMDB00238	237.086	C9H11N5O3	7.49978	Sepiapterin
			HMDB00468	237.086	C9H11N5O3	7.49978	Biopterin
			HMDB00633	237.086	C9H11N5O3	7.49978	D-Biopterin
			HMDB00817	237.086	C9H11N5O3	7.49978	Orinapterin
			HMDB01195	237.086	C9H11N5O3	7.49978	Dyspropterin
			HMDB02263	237.086	C9H11N5O3	7.49978	Primapterin
102	8.79909	571.168	HMDB04078	300.038	C14H8N2O6	19.3117	Cinnavalininate
103	8.80582	417.224	HMDB00182	146.106	C6H14N2O2	-1.07592	L-Lysine
			HMDB03405	146.106	C6H14N2O2	-1.07592	D-Lysine
			HMDB12114	146.106	C6H14N2O2	-1.07592	(3S)-3,6-Diaminohexanoate
			HMDB12115	146.106	C6H14N2O2	-1.07592	(3S,5S)-3,5-Diaminohexanoate
104	8.81084	560.219	HMDB12144	289.102	C9H15N5O6	-3.09795	2-Amino-4-oxo-6-(1',2',3'-trihydroxypropyl)-diquinoid-7,8-dihydroxypterin
105	8.8341	424.197	HMDB00073	153.079	C8H11NO2	-2.1965	Dopamine
			HMDB04825	153.079	C8H11NO2	-2.1965	p-Octopamine
			HMDB12309	153.079	C8H11NO2	-2.1965	Vanillylamine
106	8.83572	456.134	HMDB00272	185.009	C3H8NO6P	13.1533	Phosphoserine
			HMDB01721	185.009	C3H8NO6P	13.1533	DL-O-Phosphoserine
107	8.84334	544.217	HMDB00667	273.1	C15H15NO4	-3.32305	L-Thyronine
108	8.89	344.207	HMDB0031321	73.0891	C4H11N	-2.03179	Butylamine*
109	8.9223	867.482	HMDB04157	596.357	C33H48N4O6	6.29232	L-Urobilinogen
110	8.93847	771.435	HMDB05770	500.307	C21H40N8O6	11.3403	Tuftsin
			HMDB05776	500.307	C21H40N8O6	11.3403	Kentsin
111	8.93967	454.204	HMDB00068	183.09	C9H13NO3	-9.70013	Epinephrine
			HMDB00819	183.09	C9H13NO3	-9.70013	Normetanephrine
			HMDB02832	183.09	C9H13NO3	-9.70013	Methylnoradrenaline
112	8.94258	654.199	HMDB05017	383.075	C16H15F2N3O4S	8.17109	Pantoprazole
113	8.94363	400.198	HMDB00070	129.079	C6H11NO2	0.395991	Pipecolic acid
			HMDB00716	129.079	C6H11NO2	0.395991	L-Pipecolic acid
			HMDB04226	129.079	C6H11NO2	0.395991	N4-Acetylaminobutanal
			HMDB05960	129.079	C6H11NO2	0.395991	D-Pipecolic acid
114	8.95765	434.19	HMDB02169	163.067	C6H13NO2S	10.7934	S-(2-carboxypropyl)-Cysteamine
115	8.96494	391.167	HMDB01366	120.044	C5H4N4	11.5187	Purine
116	8.96983	543.324	HMDB11684	272.21	C14H28N2O3	-9.35031	N(6)-(Octanoyl)lysine
117	8.98424	488.305	HMDB11150	217.179	C10H23N3O2	15.1633	Deoxyhypusine
118	8.98814	432.194	HMDB00510	161.069	C6H11NO4	14.1262	Aminoadipic acid
119	9.00324	616.234	HMDB01913	345.115	C17H19N3O3S	0.956002	Omeprazole
120	9.0086	408.2	HMDB00306	137.084	C8H11NO	-7.86656	Tyramine
			HMDB01065	137.084	C8H11NO	-7.86656	2-Hydroxyphenethylamine
			HMDB04989	137.084	C8H11NO	-7.86656	m-Tyramine
121	9.02294	452.216	HMDB02249	181.096	C7H11N5O	2.14537	6-methyltetrahydropterin
122	9.02788	546.226	HMDB05766	275.112	C10H17N3O6	-8.48451	Norophthalmic acid
			HMDB11738	275.112	C10H17N3O6	-8.48451	Gamma-Glutamylglutamine
123	9.0365	499.266	HMDB11174	228.147	C11H20N2O3	-1.02103	L-isoleucyl-L-proline
			HMDB11175	228.147	C11H20N2O3	-1.02103	L-leucyl-L-proline
124	9.04203	607.025	HMDB04122	335.913	C6H12N2O4Se2	-10.8925	Selenocystine
125	9.04254	517.208	HMDB11160	246.085	C9H14N2O6	8.37956	L-alpha-Aspartyl-L-hydroxyproline
126	9.1447	708.418	HMDB11152	437.291	C21H44NO6P	12.3107	PE(P-16:0e/0:0)
127	9.38643	436.2	HMDB00159	165.079	C9H11NO2	5.56901	L-Phenylalanine
			HMDB04992	165.079	C9H11NO2	5.56901	Benzocaine
			HMDB06044	165.079	C9H11NO2	5.56901	Norsalsolinol
128	9.52666	776.137	HMDB01512	505.011	C12H20N4O10P3S	0	Thiamin triphosphate
129	9.54538	522.224	HMDB03254	251.101	C9H17NO7	9.11332	Muramic acid
			HMDB00101	251.102	C10H13N5O3	6.55499	Deoxyadenosine
			HMDB01983	251.102	C10H13N5O3	6.55499	5'-Deoxyadenosine
130	9.55794	499.273	HMDB11174	228.147	C11H20N2O3	13.6968	L-isoleucyl-L-proline
			HMDB11175	228.147	C11H20N2O3	13.6968	L-leucyl-L-proline
131	9.56329	600.166	HMDB00058	329.053	C10H12N5O6P	-8.61558	Cyclic AMP
			HMDB11616	329.053	C10H12N5O6P	-8.61558	Adenosine 2',3'-cyclic phosphate
132	9.56703	780.465	HMDB11481	509.348	C25H52NO7P	-3.30142	LysoPE(0:0/20:0)
			HMDB11511	509.348	C25H52NO7P	-3.30142	LysoPE(20:0/0:0)
133	9.5816	450.192	HMDB01514	179.079	C6H13NO5	-13.6184	Glucosamine
			HMDB02030	179.079	C6H13NO5	-13.6184	Fructosamine
			HMDB11690	179.081	C7H9N5O	-16.586	7-Aminomethyl-7-carbaguanine
134	9.60271	679.252	HMDB05018	408.145	C20H25ClN2O5	-18.0206	Amlodipine
135	9.61196	930.565	HMDB08858	659.453	C35H66NO8P	-6.51277	PE(14:1(9Z)/16:1(9Z))
			HMDB08954	659.453	C35H66NO8P	-6.51277	PE(16:1(9Z)/14:1(9Z))
136	9.61917	616.171	HMDB01314	345.047	C10H12N5O7P	6.83231	Cyclic GMP
			HMDB11629	345.047	C10H12N5O7P	6.83231	Guanosine 2',3'-cyclic phosphate
137	9.62343	380.139	HMDB00965	109.02	C2H7NO2S	-0.0944566	Hypotaurine
138	9.6237	546.224	HMDB05766	275.112	C10H17N3O6	-11.8777	Norophthalmic acid
			HMDB11738	275.112	C10H17N3O6	-11.8777	Gamma-Glutamylglutamine
139	9.63445	738.11	HMDB00998	466.99	C9H16N3O13P3	1.32584	dCTP
140	9.63957	952.563	HMDB08865	681.437	C37H64NO8P	7.43299	PE(14:1(9Z)/18:4(6Z,9Z,12Z,15Z))
			HMDB09185	681.437	C37H64NO8P	7.43299	PE(18:4(6Z,9Z,12Z,15Z)/14:1(9Z))
141	9.79931	446.219	HMDB00904	175.096	C6H13N3O3	10.8141	Citrulline
			HMDB03148	175.096	C6H13N3O3	10.8141	Argininic acid
142	9.81156	600.222	HMDB10329	329.111	C14H19NO8	-14.0629	Dopamine glucuronide
143	9.81467	449.16	HMDB00078	178.041	C5H10N2O3S	-0.0228757	Cysteinylglycine
144	9.8379	697.213	HMDB00656	426.088	C13H22N4O8S2	8.16327	Cysteineglutathione disulfide
145	9.89095	446.219	HMDB00904	175.096	C6H13N3O3	10.6856	Citrulline
			HMDB03148	175.096	C6H13N3O3	10.6856	Argininic acid
146	9.9037	424.197	HMDB00073	153.079	C8H11NO2	-2.15199	Dopamine
			HMDB04825	153.079	C8H11NO2	-2.15199	p-Octopamine
			HMDB12309	153.079	C8H11NO2	-2.15199	Vanillylamine
147	9.91663	452.189	HMDB00158	181.074	C9H11NO3	-9.30624	L-Tyrosine
			HMDB02184	181.074	C9H11NO3	-9.30624	L-Threo-3-Phenylserine
			HMDB03831	181.074	C9H11NO3	-9.30624	Beta-Tyrosine
			HMDB06050	181.074	C9H11NO3	-9.30624	o-Tyrosine
148	10.2104	858.176	HMDB01346	587.067	C16H23N5O15P2	-10.8697	GDP-4-Dehydro-6-deoxy-D-mannose
			HMDB01391	587.067	C16H23N5O15P2	-10.8697	GDP-4-Dehydro-6-L-deoxygalactose
149	10.2236	950.572	HMDB12330	679.442	C34H66NO10P	11.4012	PS(14:0/14:0)
150	10.2655	666.139	HMDB02206	395.012	C10H14N5O6PS2	11.0767	Molybdopterin
151	10.2774	902.529	HMDB08855	631.421	C33H62NO8P	-12.0317	PE(14:1(9Z)/14:1(9Z))
152	10.2797	445.24	HMDB04370	174.116	C11H14N2	11.8389	N-Methyltryptamine
153	10.2919	652.387	HMDB01383	381.264	C18H40NO5P	5.38019	Sphinganine 1-phosphate
154	10.2925	994.596	HMDB08906	723.484	C40H70NO8P	-6.82268	PE(15:0/20:5(5Z,8Z,11Z,14Z,17Z))
			HMDB09450	723.484	C40H70NO8P	-6.82268	PE(20:5(5Z,8Z,11Z,14Z,17Z)/15:0)
155	10.2941	738.116	HMDB00998	466.99	C9H16N3O13P3	10.6978	dCTP
156	10.3252	936.243	HMDB01487	665.125	C21H29N7O14P2	-1.11358	NADH
157	10.5611	766.121	HMDB00980	494.996	C9H16N5O13P3	8.69424	Dihydroneopterin triphosphate
158	10.5826	754.115	HMDB00082	482.985	C9H16N3O14P3	15.1306	Cytidine triphosphate
159	10.5914	670.118	HMDB00793	398.997	C15H14INO4	2.973	Monoiodothyronine
160	10.5935	763.109	HMDB03537	491.985	C10H15N4O13P3	6.60754	2'-Deoxyinosine triphosphate
161	10.5999	784.129	HMDB06823	513.006	C9H18N5O14P3	4.15714	2,5-Diamino-6-(5'-triphosphoryl-3',4'-trihydroxy-2'-oxopentyl)-amino-4-oxopyrimidine
162	10.6854	952.549	HMDB08865	681.437	C37H64NO8P	-7.28061	PE(14:1(9Z)/18:4(6Z,9Z,12Z,15Z))
			HMDB09185	681.437	C37H64NO8P	-7.28061	PE(18:4(6Z,9Z,12Z,15Z)/14:1(9Z))
163	10.6954	860.188	HMDB01095	589.082	C16H25N5O15P2	-15.5539	GDP-L-fucose
			HMDB01499	589.082	C16H25N5O15P2	-15.5539	GDP-D-Rhamnose
			HMDB06369	589.082	C16H25N5O15P2	-15.5539	ADP-Mannose
			HMDB06557	589.082	C16H25N5O15P2	-15.5539	ADP-glucose
164	10.7247	858.177	HMDB01346	587.067	C16H23N5O15P2	-9.42116	GDP-4-Dehydro-6-deoxy-D-mannose
			HMDB01391	587.067	C16H23N5O15P2	-9.42116	GDP-4-Dehydro-6-L-deoxygalactose
165	10.7653	504.301	HMDB11140	233.174	C10H23N3O3	15.9622	Hypusine
166	11.0256	487.239	HMDB04620	216.122	C8H16N4O3	-4.31154	N-a-Acetyl-L-arginine
167	11.0429	509.186	HMDB02399	238.062	C7H14N2O5S	9.95212	Cystathionine sulfoxide
168	11.055	659.198	HMDB12220	388.091	C18H16N2O8	-18.1845	Dopaxanthin quinone
169	11.0586	970.358	HMDB01902	699.225	C29H33N9O12	14.3007	Pteroyltriglutamic acid
170	11.0806	465.182	HMDB01867	194.069	C9H10N2O3	-13.4518	4-Aminohippuric acid
171	11.0917	976.563	HMDB12333	705.458	C36H68NO10P	-14.5045	PS(14:0/16:1(9Z))
			HMDB12343	705.458	C36H68NO10P	-14.5045	PS(14:1(9Z)/16:0)
			HMDB12353	705.458	C36H68NO10P	-14.5045	PS(16:0/14:1(9Z))
			HMDB12363	705.458	C36H68NO10P	-14.5045	PS(16:1(9Z)/14:0)
172	11.1081	535.204	HMDB02381	264.078	C9H16N2O5S	13.8845	N-Acetylcystathionine
173	11.1145	998.576	HMDB12348	727.442	C38H66NO10P	14.3767	PS(14:1(9Z)/18:3(9Z,12Z,15Z))
			HMDB12408	727.442	C38H66NO10P	14.3767	PS(18:3(9Z,12Z,15Z)/14:1(9Z))
174	11.2088	738.43	HMDB10379	467.301	C22H46NO7P	13.4327	LysoPC(14:0)
175	11.2096	544.216	HMDB00667	273.1	C15H15NO4	-5.77059	L-Thyronine
176	11.2101	952.548	HMDB08865	681.437	C37H64NO8P	-8.29763	PE(14:1(9Z)/18:4(6Z,9Z,12Z,15Z))
			HMDB09185	681.437	C37H64NO8P	-8.29763	PE(18:4(6Z,9Z,12Z,15Z)/14:1(9Z))
177	11.2348	487.235	HMDB04620	216.122	C8H16N4O3	-12.3806	N-a-Acetyl-L-arginine
178	11.2349	555.311	HMDB05764	284.185	C13H24N4O3	12.4537	Melanostatin
179	11.2553	784.119	HMDB06823	513.006	C9H18N5O14P3	-8.36217	2,5-Diamino-6-(5'-triphosphoryl-3',4'-trihydroxy-2'-oxopentyl)-amino-4-oxopyrimidine
180	11.259	974.567	HMDB12344	703.442	C36H66NO10P	6.22712	PS(14:1(9Z)/16:1(9Z))
			HMDB12364	703.442	C36H66NO10P	6.22712	PS(16:1(9Z)/14:1(9Z))
181	11.2939	804.466	HMDB11492	533.348	C27H52NO7P	-1.6452	LysoPE(0:0/22:2(13Z,16Z))
			HMDB11522	533.348	C27H52NO7P	-1.6452	LysoPE(22:2(13Z,16Z)/0:0)
182	11.3681	903.334	HMDB06607	632.228	C23H40N2O18	-13.4082	3'-Sialyllactosamine
183	11.5108	535.204	HMDB02381	264.078	C9H16N2O5S	12.7114	N-Acetylcystathionine
184	11.6082	946.543	HMDB12342	675.411	C34H62NO10P	13.5726	PS(14:1(9Z)/14:1(9Z))
185	11.6113	475.204	HMDB00929	204.09	C11H12N2O2	-9.80379	L-Tryptophan
			HMDB00929	204.09	C11H12N2O2	-9.80379	L-Tryptophan
186	11.6151	316.142	HMDB01536	45.0215	CH3NO	6.01565	Formamide
187	11.6172	547.212	HMDB11737	276.096	C10H16N2O7	-4.72282	Gamma Glutamylglutamic acid
188	11.6174	668.386	HMDB12280	397.259	C18H40NO6P	12.1848	Phytosphingosine-1-P
189	11.6381	750.434	HMDB11475	479.301	C23H46NO7P	19.1095	LysoPE(0:0/18:1(11Z))
			HMDB11476	479.301	C23H46NO7P	19.1095	LysoPE(0:0/18:1(9Z))
			HMDB11505	479.301	C23H46NO7P	19.1095	LysoPE(18:1(11Z)/0:0)
			HMDB11506	479.301	C23H46NO7P	19.1095	LysoPE(18:1(9Z)/0:0)
190	11.6382	341.169	HMDB04101	70.0531	C3H6N2	-8.65817	Beta-Aminopropionitrile
191	11.64	409.171	HMDB12182	138.054	C5H6N4O	-4.42013	8-Hydroxypurine
192	11.6714	903.33	HMDB06607	632.228	C23H40N2O18	-18.5358	3'-Sialyllactosamine
193	11.6859	910.17	HMDB06336	639.038	C15H24N5O17P3	14.4545	ADP-ribose 2'-phosphate
194	11.6901	974.555	HMDB12344	703.442	C36H66NO10P	-6.12771	PS(14:1(9Z)/16:1(9Z))
			HMDB12364	703.442	C36H66NO10P	-6.12771	PS(16:1(9Z)/14:1(9Z))
195	11.6916	804.462	HMDB11492	533.348	C27H52NO7P	-5.79674	LysoPE(0:0/22:2(13Z,16Z))
			HMDB11522	533.348	C27H52NO7P	-5.79674	LysoPE(22:2(13Z,16Z)/0:0)
196	11.6933	998.57	HMDB12348	727.442	C38H66NO10P	8.6905	PS(14:1(9Z)/18:3(9Z,12Z,15Z))
			HMDB12408	727.442	C38H66NO10P	8.6905	PS(18:3(9Z,12Z,15Z)/14:1(9Z))
197	11.7465	652.376	HMDB01383	381.264	C18H40NO5P	-10.8987	Sphinganine 1-phosphate
198	11.8054	950.544	HMDB12330	679.442	C34H66NO10P	-18.2872	PS(14:0/14:0)
199	11.8121	776.45	HMDB11483	505.317	C25H48NO7P	18.1626	LysoPE(0:0/20:2(11Z,14Z))
			HMDB11513	505.317	C25H48NO7P	18.1626	LysoPE(20:2(11Z,14Z)/0:0)
200	11.8175	708.408	HMDB11152	437.291	C21H44NO6P	-2.91845	PE(P-16:0e/0:0)
201	11.8348	948.539	HMDB12331	677.427	C34H64NO10P	-7.51514	PS(14:0/14:1(9Z))
			HMDB12341	677.427	C34H64NO10P	-7.51514	PS(14:1(9Z)/14:0)
202	11.8446	946.535	HMDB12342	675.411	C34H62NO10P	5.38444	PS(14:1(9Z)/14:1(9Z))
203	11.8513	608.222	HMDB04662	337.094	C11H19N3O7S	13.9468	S-(Hydroxymethyl)glutathione
204	11.8621	555.307	HMDB05764	284.185	C13H24N4O3	6.54781	Melanostatin
205	11.8725	784.125	HMDB06823	513.006	C9H18N5O14P3	-0.651755	2,5-Diamino-6-(5'-triphosphoryl-3',4'-trihydroxy-2'-oxopentyl)-amino-4-oxopyrimidine
206	11.8726	600.23	HMDB10329	329.111	C14H19NO8	-0.257797	Dopamine glucuronide
207	11.8836	443.211	HMDB00721	172.085	C7H12N2O3	17.2557	Glycylproline
			HMDB11178	172.085	C7H12N2O3	17.2557	L-prolyl-L-glycine
208	11.924	952.545	HMDB08865	681.437	C37H64NO8P	-11.6788	PE(14:1(9Z)/18:4(6Z,9Z,12Z,15Z))
			HMDB09185	681.437	C37H64NO8P	-11.6788	PE(18:4(6Z,9Z,12Z,15Z)/14:1(9Z))
209	12.2319	436.198	HMDB00159	165.079	C9H11NO2	-0.848661	L-Phenylalanine
			HMDB04992	165.079	C9H11NO2	-0.848661	Benzocaine
			HMDB06044	165.079	C9H11NO2	-0.848661	Norsalsolinol
210	12.2326	670.116	HMDB00793	398.997	C15H14INO4	0.70611	Monoiodothyronine
211	12.2747	708.405	HMDB11152	437.291	C21H44NO6P	-6.86471	PE(P-16:0e/0:0)
212	12.2785	380.141	HMDB00965	109.02	C2H7NO2S	4.88853	Hypotaurine
213	12.3075	763.111	HMDB03537	491.985	C10H15N4O13P3	9.44884	2'-Deoxyinosine triphosphate
214	12.3113	767.439	HMDB05772	496.312	C22H40N8O5	10.2072	Postin
215	12.3127	784.133	HMDB06823	513.006	C9H18N5O14P3	10.2763	2,5-Diamino-6-(5'-triphosphoryl-3',4'-trihydroxy-2'-oxopentyl)-amino-4-oxopyrimidine
216	12.3181	475.199	HMDB11162	204.075	C7H12N2O5	11.9188	L-beta-aspartyl-L-alanine
			HMDB11667	204.075	C7H12N2O5	11.9188	5-L-Glutamylglycine
217	12.3249	522.214	HMDB03254	251.101	C9H17NO7	-10.2831	Muramic acid
			HMDB00101	251.102	C10H13N5O3	-12.8414	Deoxyadenosine
			HMDB01983	251.102	C10H13N5O3	-12.8414	5'-Deoxyadenosine
218	12.3312	547.232	HMDB11106	276.107	C9H16N4O6	11.3448	5-Amino-6-ribitylamino uracil
219	12.3339	449.156	HMDB00078	178.041	C5H10N2O3S	-10.0277	Cysteinylglycine
220	12.3372	789.3	HMDB04135	518.186	C20H30N4O12	-5.88808	Poly-g-D-glutamate
221	12.5428	568.217	HMDB01173	297.09	C11H15N5O3S	15.3173	5'-Methylthioadenosine
			HMDB01563	297.107	C11H15N5O5	-15.9348	1-Methylguanosine
			HMDB05862	297.107	C11H15N5O5	-15.9348	2-Methylguanosine
			HMDB06038	297.107	C11H15N5O5	-15.9348	3'-O-Methylguanosine
222	12.5439	524.201	HMDB00727	253.081	C9H11N5O4	2.22524	L-Threoneopterin
			HMDB00845	253.081	C9H11N5O4	2.22524	Neopterin
			HMDB00877	253.081	C9H11N5O4	2.22524	Umanopterin
			HMDB02109	253.081	C9H11N5O4	2.22524	Hydroxysepiapterin
223	12.5476	600.232	HMDB10329	329.111	C14H19NO8	2.89724	Dopamine glucuronide
224	12.5526	475.209	HMDB00929	204.09	C11H12N2O2	0.161267	L-Tryptophan
225	12.5866	417.221	HMDB00182	146.106	C6H14N2O2	-9.30646	L-Lysine
			HMDB03405	146.106	C6H14N2O2	-9.30646	D-Lysine
			HMDB12114	146.106	C6H14N2O2	-9.30646	(3S)-3,6-Diaminohexanoate
			HMDB12115	146.106	C6H14N2O2	-9.30646	(3S,5S)-3,5-Diaminohexanoate
226	12.5943	491.199	HMDB00472	220.085	C11H12N2O3	-10.1579	5-Hydroxy-L-tryptophan
227	12.6068	499.272	HMDB11174	228.147	C11H20N2O3	10.7563	L-isoleucyl-L-proline
			HMDB11175	228.147	C11H20N2O3	10.7563	L-leucyl-L-proline
228	12.609	616.235	HMDB01913	345.115	C17H19N3O3S	1.88215	Omeprazole
229	12.6317	492.237	HMDB12215	221.128	C10H15N5O	-19.6705	Dihydrozeatin
230	12.7796	998.549	HMDB12348	727.442	C38H66NO10P	-12.1076	PS(14:1(9Z)/18:3(9Z,12Z,15Z))
			HMDB12408	727.442	C38H66NO10P	-12.1076	PS(18:3(9Z,12Z,15Z)/14:1(9Z))
231	12.787	522.23	HMDB03254	251.101	C9H17NO7	19.3155	Muramic acid
			HMDB00101	251.102	C10H13N5O3	16.7572	Deoxyadenosine
			HMDB01983	251.102	C10H13N5O3	16.7572	5'-Deoxyadenosine
232	12.899	903.33	HMDB06607	632.228	C23H40N2O18	-18.5163	3'-Sialyllactosamine
233	12.9087	535.199	HMDB02381	264.078	C9H16N2O5S	3.1768	N-Acetylcystathionine
234	12.911	412.168	HMDB01280	141.043	C6H7NO3	14.5907	2-Aminomuconic acid semialdehyde
235	12.9439	596.321	HMDB11627	325.208	C18H31NO2S	-10.032	Farnesylcysteine
236	12.9462	650.228	HMDB01066	379.105	C13H21N3O8S	6.33815	S-Lactoylglutathione
237	12.9657	436.181	HMDB00897	165.065	C6H7N5O	-6.86167	7-Methylguanine
			HMDB01566	165.065	C6H7N5O	-6.86167	3-Methylguanine
			HMDB03282	165.065	C6H7N5O	-6.86167	1-Methylguanine
238	12.9869	742.268	HMDB06485	471.15	C20H21N7O7	-1.95491	10-formyldihydrofolate
239	12.9922	714.14	HMDB01201	443.024	C10H15N5O11P2	-3.94666	Guanosine diphosphate
240	12.9947	492.239	HMDB12215	221.128	C10H15N5O	-15.5328	Dihydrozeatin
241	12.9956	341.174	HMDB04101	70.0531	C3H6N2	7.18651	Beta-Aminopropionitrile
242	13.002	995.185	HMDB12262	724.065	C20H26N10O12P2S2	1.6357	Molybdopterin-AMP
243	13.0067	800.445	HMDB11493	529.317	C27H48NO7P	11.4672	LysoPE(0:0/22:4(7Z,10Z,13Z,16Z))
			HMDB11523	529.317	C27H48NO7P	11.4672	LysoPE(22:4(7Z,10Z,13Z,16Z)/0:0)
244	13.055	767.43	HMDB05772	496.312	C22H40N8O5	-0.951247	Postin
245	13.3422	450.19	HMDB01514	179.079	C6H13NO5	-18.6997	Glucosamine
			HMDB02030	179.079	C6H13NO5	-18.6997	Fructosamine
246	13.3719	865.476	HMDB04159	594.342	C33H46N4O6	17.1472	L-Urobilin
247	13.3799	771.428	HMDB05770	500.307	C21H40N8O6	2.74858	Tuftsin
			HMDB05776	500.307	C21H40N8O6	2.74858	Kentsin
248	13.3875	714.136	HMDB01201	443.024	C10H15N5O11P2	-10.0275	Guanosine diphosphate
249	13.3949	892.159	HMDB11671	621.027	C15H22N5O16P3	14.0715	ADP-ribose 1"-2" cyclic phosphate
250	13.3957	462.171	HMDB00763	191.058	C10H9NO3	-14.3503	5-Hydroxyindoleacetic acid
251	13.4109	524.207	HMDB00727	253.081	C9H11N5O4	14.0535	L-Threoneopterin
			HMDB00845	253.081	C9H11N5O4	14.0535	Neopterin
			HMDB00877	253.081	C9H11N5O4	14.0535	Umanopterin
			HMDB02109	253.081	C9H11N5O4	14.0535	Hydroxysepiapterin
252	13.4213	507.19	HMDB01200	236.08	C11H12N2O4	-17.1117	N'-Formylkynurenine
253	13.442	970.346	HMDB01902	699.225	C29H33N9O12	2.74229	Pteroyltriglutamic acid
254	13.7755	771.428	HMDB05770	500.307	C21H40N8O6	2.11635	Tuftsin
			HMDB05776	500.307	C21H40N8O6	2.11635	Kentsin
255	13.794	668.369	HMDB12280	397.259	C18H40NO6P	-13.2612	Phytosphingosine-1-P
256	13.7944	652.37	HMDB01383	381.264	C18H40NO5P	-19.7963	Sphinganine 1-phosphate
257	13.8102	650.368	HMDB00277	379.249	C18H38NO5P	0.146432	Sphingosine 1-phosphate
258	13.8687	524.208	HMDB00727	253.081	C9H11N5O4	15.3664	L-Threoneopterin
			HMDB00845	253.081	C9H11N5O4	15.3664	Neopterin
			HMDB00877	253.081	C9H11N5O4	15.3664	Umanopterin
			HMDB02109	253.081	C9H11N5O4	15.3664	Hydroxysepiapterin
259	13.9629	415.24	HMDB02284	144.126	C7H16N2O	-11.3866	N-Acetylcadaverine
			HMDB12135	144.126	C7H16N2O	-11.3866	1-(3-Aminopropyl)-4-aminobutanal
260	14.0179	774.422	HMDB11484	503.301	C25H46NO7P	2.01652	LysoPE(0:0/20:3(11Z,14Z,17Z))
			HMDB11485	503.301	C25H46NO7P	2.01652	LysoPE(0:0/20:3(5Z,8Z,11Z))
			HMDB11486	503.301	C25H46NO7P	2.01652	LysoPE(0:0/20:3(8Z,11Z,14Z))
			HMDB11514	503.301	C25H46NO7P	2.01652	LysoPE(20:3(11Z,14Z,17Z)/0:0)
			HMDB11515	503.301	C25H46NO7P	2.01652	LysoPE(20:3(5Z,8Z,11Z)/0:0)
			HMDB11516	503.301	C25H46NO7P	2.01652	LysoPE(20:3(8Z,11Z,14Z)/0:0)
261	14.0586	714.141	HMDB01201	443.024	C10H15N5O11P2	-3.30276	Guanosine diphosphate
262	14.2139	748.406	HMDB11477	477.286	C23H44NO7P	2.49029	LysoPE(0:0/18:2(9Z,12Z))
			HMDB11507	477.286	C23H44NO7P	2.49029	LysoPE(18:2(9Z,12Z)/0:0)
263	14.2423	631.26	HMDB06045	360.132	C18H20N2O6	14.198	Dityrosine
264	14.2484	995.195	HMDB12262	724.065	C20H26N10O12P2S2	11.0463	Molybdopterin-AMP
265	14.2732	699.121	HMDB03335	428.013	C10H14N4O11P2	-16.6257	IDP
266	14.2794	650.363	HMDB00277	379.249	C18H38NO5P	-6.77062	Sphingosine 1-phosphate
267	14.3084	459.246	HMDB00670	188.127	C7H16N4O2	0.135295	Homo-L-arginine
			HMDB05973	188.131	C12H16N2	-8.62246	Dimethyltryptamine
268	14.3142	451.202	HMDB04076	180.09	C9H12N2O2	-16.0312	5-Hydroxykynurenamine
269	14.3234	507.212	HMDB06239	236.102	C9H20N2OS2	-16.384	S-aminomethyldihydrolipoamide
270	14.3249	774.423	HMDB11484	503.301	C25H46NO7P	3.5528	LysoPE(0:0/20:3(11Z,14Z,17Z))
			HMDB11485	503.301	C25H46NO7P	3.5528	LysoPE(0:0/20:3(5Z,8Z,11Z))
			HMDB11486	503.301	C25H46NO7P	3.5528	LysoPE(0:0/20:3(8Z,11Z,14Z))
			HMDB11514	503.301	C25H46NO7P	3.5528	LysoPE(20:3(11Z,14Z,17Z)/0:0)
			HMDB11515	503.301	C25H46NO7P	3.5528	LysoPE(20:3(5Z,8Z,11Z)/0:0)
			HMDB11516	503.301	C25H46NO7P	3.5528	LysoPE(20:3(8Z,11Z,14Z)/0:0)
271	14.4873	696.377	HMDB11470	425.254	C19H40NO7P	5.13039	LysoPE(0:0/14:0)
			HMDB11500	425.254	C19H40NO7P	5.13039	LysoPE(14:0/0:0)
272	14.4989	798.435	HMDB11494	527.301	C27H46NO7P	18.0763	LysoPE(0:0/22:5(4Z,7Z,10Z,13Z,16Z))
			HMDB11495	527.301	C27H46NO7P	18.0763	LysoPE(0:0/22:5(7Z,10Z,13Z,16Z,19Z))
			HMDB11524	527.301	C27H46NO7P	18.0763	LysoPE(22:5(4Z,7Z,10Z,13Z,16Z)/0:0)
			HMDB11525	527.301	C27H46NO7P	18.0763	LysoPE(22:5(7Z,10Z,13Z,16Z,19Z)/0:0)
273	14.5123	452.172	HMDB06037	181.06	C6H7N5O2	-15.5029	8-Hydroxy-7-methylguanine
274	14.5234	710.389	HMDB11472	439.27	C20H42NO7P	0.0252943	LysoPE(0:0/15:0)
			HMDB11502	439.27	C20H42NO7P	0.0252943	LysoPE(15:0/0:0)
275	14.5442	670.263	HMDB01185	399.145	C15H23N6O5S	-1.09489	S-Adenosylmethionine
276	14.5453	492.204	HMDB00389	221.091	C9H11N5O2	-11.9464	2'-Deoxysepiapterin
277	14.5543	630.253	HMDB10336	359.122	C15H21NO9	19.1605	Epinephrine glucuronide
			HMDB05026	359.13	C18H21N3O3S	5.30856	Rabeprazole
278	14.5769	699.127	HMDB03335	428.013	C10H14N4O11P2	-8.18585	IDP
279	14.651	858.173	HMDB01346	587.067	C16H23N5O15P2	-14.3772	GDP-4-Dehydro-6-deoxy-D-mannose
			HMDB01391	587.067	C16H23N5O15P2	-14.3772	GDP-4-Dehydro-6-L-deoxygalactose
280	14.7853	746.401	HMDB11478	475.27	C23H42NO7P	16.1173	LysoPE(0:0/18:3(6Z,9Z,12Z))
			HMDB11479	475.27	C23H42NO7P	16.1173	LysoPE(0:0/18:3(9Z,12Z,15Z))
			HMDB11508	475.27	C23H42NO7P	16.1173	LysoPE(18:3(6Z,9Z,12Z)/0:0)
			HMDB11509	475.27	C23H42NO7P	16.1173	LysoPE(18:3(9Z,12Z,15Z)/0:0)
281	14.7933	424.184	HMDB04816	153.065	C5H7N5O	0.0175684	FAPy-adenine
			HMDB04816	153.065	C5H7N5O	0.0175684	FAPy-adenine
282	14.8025	450.192	HMDB01514	179.079	C6H13NO5	-13.8461	Glucosamine
			HMDB02030	179.079	C6H13NO5	-13.8461	Fructosamine
			HMDB11690	179.081	C7H9N5O	-16.8136	7-Aminomethyl-7-carbaguanine
283	14.838	645.233	HMDB12281	374.111	C18H18N2O7	4.59435	Portulacaxanthin II
284	15.1361	440.207	HMDB00001	169.085	C7H11N3O2	6.3111	1-Methylhistidine
			HMDB00479	169.085	C7H11N3O2	6.3111	3-Methylhistidine
285	15.1479	865.467	HMDB04159	594.342	C33H46N4O6	7.50872	L-Urobilin
286	15.1614	776.433	HMDB11483	505.317	C25H48NO7P	-3.15977	LysoPE(0:0/20:2(11Z,14Z))
			HMDB11513	505.317	C25H48NO7P	-3.15977	LysoPE(20:2(11Z,14Z)/0:0)
287	15.1637	770.398	HMDB11489	499.27	C25H42NO7P	11.8336	LysoPE(0:0/20:5(5Z,8Z,11Z,14Z,17Z))
			HMDB11519	499.27	C25H42NO7P	11.8336	LysoPE(20:5(5Z,8Z,11Z,14Z,17Z)/0:0)
288	15.1906	876.182	HMDB01163	605.077	C16H25N5O16P2	-16.5357	Guanosine diphosphate mannose
			HMDB03351	605.077	C16H25N5O16P2	-16.5357	GDP-glucose
289	15.2016	388.148	HMDB02287	117.025	C4H7NOS	10.0207	Homocysteine thiolactone
290	15.2042	439.216	HMDB01431	168.09	C8H12N2O2	16.5967	Pyridoxamine
291	15.2277	524.197	HMDB00727	253.081	C9H11N5O4	-5.28355	L-Threoneopterin
			HMDB00845	253.081	C9H11N5O4	-5.28355	Neopterin
			HMDB00877	253.081	C9H11N5O4	-5.28355	Umanopterin
			HMDB02109	253.081	C9H11N5O4	-5.28355	Hydroxysepiapterin
			HMDB00727	253.081	C9H11N5O4	-5.28355	L-Threoneopterin
			HMDB00845	253.081	C9H11N5O4	-5.28355	Neopterin
			HMDB00877	253.081	C9H11N5O4	-5.28355	Umanopterin
			HMDB02109	253.081	C9H11N5O4	-5.28355	Hydroxysepiapterin
292	15.2332	533.191	HMDB11164	262.08	C9H14N2O7	-14.3647	L-beta-aspartyl-L-glutamic acid
293	15.2474	539.179	HMDB00575	268.055	C8H16N2O4S2	9.50431	DL-Homocystine
			HMDB00676	268.055	C8H16N2O4S2	9.50431	L-Homocystine
			HMDB00575	268.055	C8H16N2O4S2	9.50431	DL-Homocystine
			HMDB00676	268.055	C8H16N2O4S2	9.50431	L-Homocystine
294	15.2559	600.236	HMDB10329	329.111	C14H19NO8	10.4863	Dopamine glucuronide
295	15.2585	631.241	HMDB06045	360.132	C18H20N2O6	-16.4772	Dityrosine
296	15.4757	533.193	HMDB11164	262.08	C9H14N2O7	-11.5929	L-beta-aspartyl-L-glutamic acid
297	15.4952	459.252	HMDB00670	188.127	C7H16N4O2	13.3364	Homo-L-arginine
			HMDB05973	188.131	C12H16N2	4.57852	Dimethyltryptamine
298	15.5023	600.24	HMDB10329	329.111	C14H19NO8	15.9082	Dopamine glucuronide
299	15.516	772.403	HMDB11487	501.286	C25H44NO7P	-1.78495	LysoPE(0:0/20:4(5Z,8Z,11Z,14Z))
			HMDB11488	501.286	C25H44NO7P	-1.78495	LysoPE(0:0/20:4(8Z,11Z,14Z,17Z))
			HMDB11517	501.286	C25H44NO7P	-1.78495	LysoPE(20:4(5Z,8Z,11Z,14Z)/0:0)
			HMDB11518	501.286	C25H44NO7P	-1.78495	LysoPE(20:4(8Z,11Z,14Z,17Z)/0:0)
300	15.5193	774.411	HMDB11484	503.301	C25H46NO7P	-12.245	LysoPE(0:0/20:3(11Z,14Z,17Z))
			HMDB11485	503.301	C25H46NO7P	-12.245	LysoPE(0:0/20:3(5Z,8Z,11Z))
			HMDB11486	503.301	C25H46NO7P	-12.245	LysoPE(0:0/20:3(8Z,11Z,14Z))
			HMDB11514	503.301	C25H46NO7P	-12.245	LysoPE(20:3(11Z,14Z,17Z)/0:0)
			HMDB11515	503.301	C25H46NO7P	-12.245	LysoPE(20:3(5Z,8Z,11Z)/0:0)
			HMDB11516	503.301	C25H46NO7P	-12.245	LysoPE(20:3(8Z,11Z,14Z)/0:0)
301	15.5197	539.179	HMDB00575	268.055	C8H16N2O4S2	9.67406	DL-Homocystine
			HMDB00676	268.055	C8H16N2O4S2	9.67406	L-Homocystine
302	15.5495	797.406	HMDB00572	526.288	C24H40N5O8	-1.15013	Desmosine
			HMDB00739	526.288	C24H40N5O8	-1.15013	Isodesmosine
303	15.5503	865.467	HMDB04159	594.342	C33H46N4O6	7.66592	L-Urobilin
304	15.5505	796.404	HMDB11496	525.286	C27H44NO7P	-0.404736	LysoPE(0:0/22:6(4Z,7Z,10Z,13Z,16Z,19Z))
			HMDB11526	525.286	C27H44NO7P	-0.404736	LysoPE(22:6(4Z,7Z,10Z,13Z,16Z,19Z)/0:0)
305	15.5652	771.414	HMDB05770	500.307	C21H40N8O6	-15.6339	Tuftsin
			HMDB05776	500.307	C21H40N8O6	-15.6339	Kentsin
306	15.7991	500.154	HMDB01128	229.035	C5H12NO7P	-0.770684	5-Phosphoribosylamine
307	15.8092	748.403	HMDB11477	477.286	C23H44NO7P	-2.44062	LysoPE(0:0/18:2(9Z,12Z))
			HMDB11507	477.286	C23H44NO7P	-2.44062	LysoPE(18:2(9Z,12Z)/0:0)
308	15.8626	772.403	HMDB11487	501.286	C25H44NO7P	-2.41131	LysoPE(0:0/20:4(5Z,8Z,11Z,14Z))
			HMDB11488	501.286	C25H44NO7P	-2.41131	LysoPE(0:0/20:4(8Z,11Z,14Z,17Z))
			HMDB11517	501.286	C25H44NO7P	-2.41131	LysoPE(20:4(5Z,8Z,11Z,14Z)/0:0)
			HMDB11518	501.286	C25H44NO7P	-2.41131	LysoPE(20:4(8Z,11Z,14Z,17Z)/0:0)
309	15.8637	459.253	HMDB00670	188.127	C7H16N4O2	14.6422	Homo-L-arginine
			HMDB05973	188.131	C12H16N2	5.88427	Dimethyltryptamine
310	15.8648	796.403	HMDB11496	525.286	C27H44NO7P	-2.21757	LysoPE(0:0/22:6(4Z,7Z,10Z,13Z,16Z,19Z))
			HMDB11526	525.286	C27H44NO7P	-2.21757	LysoPE(22:6(4Z,7Z,10Z,13Z,16Z,19Z)/0:0)
311	16.0183	724.402	HMDB11473	453.286	C21H44NO7P	-3.03614	LysoPE(0:0/16:0)
			HMDB11503	453.286	C21H44NO7P	-3.03614	LysoPE(16:0/0:0)
312	16.2542	652.388	HMDB01383	381.264	C18H40NO5P	7.32263	Sphinganine 1-phosphate
313	16.2799	483.243	HMDB11180	212.116	C10H16N2O3	16.6615	L-prolyl-L-proline
314	16.3026	752.432	HMDB11129	481.317	C23H48NO7P	-5.14233	LysoPE(0:0/18:0)
			HMDB11130	481.317	C23H48NO7P	-5.14233	LysoPE(18:0/0:0)
315	16.3081	736.31	HMDB03323	465.19	C25H27N3O6	1.34618	Biotripyrrin-a
			HMDB03324	465.19	C25H27N3O6	1.34618	Biotripyrrin-b
316	16.323	528.237	HMDB00942	257.112	C9H15N5O4	10.6021	Tetrahydroneopterin
			HMDB02281	257.112	C9H15N5O4	10.6021	4a-Hydroxytetrahydrobiopterin
317	16.3304	473.253	HMDB01539	202.143	C8H18N4O2	-17.8962	Dimethyl-L-arginine
			HMDB03334	202.143	C8H18N4O2	-17.8962	Symmetric dimethylarginine
318	16.342	708.421	HMDB11152	437.291	C21H44NO6P	16.2769	PE(P-16:0e/0:0)
319	16.3429	552.221	HMDB04044	281.112	C11H15N5O4	-18.1167	N6-Methyladenosine
			HMDB04326	281.112	C11H15N5O4	-18.1167	2'-O-Methyladenosine
			HMDB06023	281.112	C11H15N5O4	-18.1167	3'-O-Methyladenosine
320	16.3709	546.261	HMDB03869	275.148	C11H21N3O5	-11.7966	Epsilon-(gamma-Glutamyl)-lysine
			HMDB04207	275.148	C11H21N3O5	-11.7966	L-a-glutamyl-L-Lysine
321	16.5109	492.238	HMDB12215	221.128	C10H15N5O	-17.8255	Dihydrozeatin
322	16.5459	381.163	HMDB03905	110.048	C5H6N2O	-11.3979	Imidazole-4-acetaldehyde
323	16.5494	724.404	HMDB11473	453.286	C21H44NO7P	-1.27636	LysoPE(0:0/16:0)
			HMDB11503	453.286	C21H44NO7P	-1.27636	LysoPE(16:0/0:0)
324	16.5501	746.385	HMDB11478	475.27	C23H42NO7P	-5.16982	LysoPE(0:0/18:3(6Z,9Z,12Z))
			HMDB11479	475.27	C23H42NO7P	-5.16982	LysoPE(0:0/18:3(9Z,12Z,15Z))
			HMDB11508	475.27	C23H42NO7P	-5.16982	LysoPE(18:3(6Z,9Z,12Z)/0:0)
			HMDB11509	475.27	C23H42NO7P	-5.16982	LysoPE(18:3(9Z,12Z,15Z)/0:0)
325	16.5801	524.203	HMDB00727	253.081	C9H11N5O4	4.8767	L-Threoneopterin
			HMDB00845	253.081	C9H11N5O4	4.8767	Neopterin
			HMDB00877	253.081	C9H11N5O4	4.8767	Umanopterin
			HMDB02109	253.081	C9H11N5O4	4.8767	Hydroxysepiapterin
326	16.6015	824.431	HMDB11499	553.317	C29H48NO7P	-5.47726	LysoPE(0:0/24:6(6Z,9Z,12Z,15Z,18Z,21Z))
			HMDB11529	553.317	C29H48NO7P	-5.47726	LysoPE(24:6(6Z,9Z,12Z,15Z,18Z,21Z)/0:0)
327	16.9108	407.191	HMDB01216	136.075	C6H8N4	-6.95657	Tetrahydropteridine
328	16.9147	555.296	HMDB05764	284.185	C13H24N4O3	-13.5046	Melanostatin
329	16.9242	459.253	HMDB00670	188.127	C7H16N4O2	13.8644	Homo-L-arginine
			HMDB05973	188.131	C12H16N2	5.10653	Dimethyltryptamine
330	16.9282	473.332	HMDB01256	202.216	C10H26N4	-4.93842	Spermine
331	16.9579	752.428	HMDB11129	481.317	C23H48NO7P	-10.9975	LysoPE(0:0/18:0)
			HMDB11130	481.317	C23H48NO7P	-10.9975	LysoPE(18:0/0:0)
332	16.962	798.418	HMDB11494	527.301	C27H46NO7P	-2.36057	LysoPE(0:0/22:5(4Z,7Z,10Z,13Z,16Z))
			HMDB11495	527.301	C27H46NO7P	-2.36057	LysoPE(0:0/22:5(7Z,10Z,13Z,16Z,19Z))
			HMDB11524	527.301	C27H46NO7P	-2.36057	LysoPE(22:5(4Z,7Z,10Z,13Z,16Z)/0:0)
			HMDB11525	527.301	C27H46NO7P	-2.36057	LysoPE(22:5(7Z,10Z,13Z,16Z,19Z)/0:0)
333	16.966	716.289	HMDB01846	445.171	C19H23N7O6	-1.63274	Tetrahydrofolic acid
334	17.2297	572.414	HMDB00269	301.298	C18H39NO2	-5.94158	Sphinganine
335	17.23	716.285	HMDB01846	445.171	C19H23N7O6	-6.60912	Tetrahydrofolic acid
336	17.2536	473.253	HMDB01539	202.143	C8H18N4O2	-19.1043	Dimethyl-L-arginine
			HMDB03334	202.143	C8H18N4O2	-19.1043	Symmetric dimethylarginine
337	17.2546	450.19	HMDB01514	179.079	C6H13NO5	-18.5512	Glucosamine
			HMDB02030	179.079	C6H13NO5	-18.5512	Fructosamine
338	17.2798	483.243	HMDB11180	212.116	C10H16N2O3	15.7928	L-prolyl-L-proline
339	17.2811	488.298	HMDB11150	217.179	C10H23N3O2	-0.64265	Deoxyhypusine
340	17.2927	486.14	HMDB06802	215.019	C4H10NO7P	3.3256	O-Phospho-4-hydroxy-L-threonine
341	17.323	465.191	HMDB01867	194.069	C9H10N2O3	6.0798	4-Aminohippuric acid
342	17.3285	420.168	HMDB04058	149.048	C8H7NO2	3.20335	5,6-Dihydroxyindole
			HMDB00696	149.051	C5H11NO2S	-4.822	L-Methionine
343	17.6851	772.395	HMDB11487	501.286	C25H44NO7P	-12.7573	LysoPE(0:0/20:4(5Z,8Z,11Z,14Z))
			HMDB11488	501.286	C25H44NO7P	-12.7573	LysoPE(0:0/20:4(8Z,11Z,14Z,17Z))
			HMDB11517	501.286	C25H44NO7P	-12.7573	LysoPE(20:4(5Z,8Z,11Z,14Z)/0:0)
			HMDB11518	501.286	C25H44NO7P	-12.7573	LysoPE(20:4(8Z,11Z,14Z,17Z)/0:0)
344	17.6976	499.256	HMDB11174	228.147	C11H20N2O3	-19.7155	L-isoleucyl-L-proline
			HMDB11175	228.147	C11H20N2O3	-19.7155	L-leucyl-L-proline
345	17.7064	523.189	HMDB04086	252.075	C11H12N2O5	-8.70816	5-Hydroxy-N-formylkynurenine
346	17.7201	402.188	HMDB00466	131.073	C9H9N	-11.6711	3-Methylindole
347	17.7336	416.272	HMDB01257	145.158	C7H19N3	-12.4945	Spermidine
348	17.7371	430.295	HMDB12189	159.174	C8H21N3	5.65946	Aminopropylcadaverine
349	17.7397	824.432	HMDB11499	553.317	C29H48NO7P	-5.01571	LysoPE(0:0/24:6(6Z,9Z,12Z,15Z,18Z,21Z))
			HMDB11529	553.317	C29H48NO7P	-5.01571	LysoPE(24:6(6Z,9Z,12Z,15Z,18Z,21Z)/0:0)
350	17.7462	826.399	HMDB01045	555.269	C28H37N5O7	12.5894	Enkephalin L
351	17.76	804.477	HMDB11492	533.348	C27H52NO7P	12.5012	LysoPE(0:0/22:2(13Z,16Z))
			HMDB11522	533.348	C27H52NO7P	12.5012	LysoPE(22:2(13Z,16Z)/0:0)
352	17.9614	465.189	HMDB01867	194.069	C9H10N2O3	1.41781	4-Aminohippuric acid
353	17.9747	445.24	HMDB04370	174.116	C11H14N2	11.4927	N-Methyltryptamine
354	17.977	431.208	HMDB03459	160.085	C6H12N2O3	8.74023	D-Alanyl-D-alanine
355	17.9786	543.323	HMDB11684	272.21	C14H28N2O3	-11.1165	N(6)-(Octanoyl)lysine
			HMDB11684	272.21	C14H28N2O3	-11.1165	N(6)-(Octanoyl)lysine
356	17.9829	439.204	HMDB01431	168.09	C8H12N2O2	-9.914	Pyridoxamine
357	17.9865	918.6	HMDB08850	647.489	C35H70NO7P	-8.25726	PE(14:0/P-16:0)
			HMDB11335	647.489	C35H70NO7P	-8.25726	PE(P-16:0/14:0)
358	17.9898	524.227	HMDB01940	253.108	C12H11N7	0.564539	Triamterene
359	17.9913	452.222	HMDB02249	181.096	C7H11N5O	14.2232	6-methyltetrahydropterin
360	17.9923	436.235	HMDB01943	165.115	C10H15NO	0.575533	Pseudoephedrine
361	17.9931	918.6	HMDB08850	647.489	C35H70NO7P	-8.97229	PE(14:0/P-16:0)
			HMDB11335	647.489	C35H70NO7P	-8.97229	PE(P-16:0/14:0)
362	17.9947	430.243	HMDB00991	159.126	C8H17NO2	-5.21047	DL-2-Aminooctanoic acid
363	18.0058	420.165	HMDB00696	149.051	C5H11NO2S	-10.8589	L-Methionine
364	18.0064	531.224	HMDB11161	260.101	C10H16N2O6	7.2011	L-alpha-glutamyl-L-hydroxyproline
365	18.0117	750.418	HMDB11475	479.301	C23H46NO7P	-3.11835	LysoPE(0:0/18:1(11Z))
			HMDB11476	479.301	C23H46NO7P	-3.11835	LysoPE(0:0/18:1(9Z))
			HMDB11505	479.301	C23H46NO7P	-3.11835	LysoPE(18:1(11Z)/0:0)
			HMDB11506	479.301	C23H46NO7P	-3.11835	LysoPE(18:1(9Z)/0:0)
366	18.0155	946.549	HMDB12342	675.411	C34H62NO10P	20.1301	PS(14:1(9Z)/14:1(9Z))
367	18.0191	499.264	HMDB11174	228.147	C11H20N2O3	-5.62473	L-isoleucyl-L-proline
			HMDB11175	228.147	C11H20N2O3	-5.62473	L-leucyl-L-proline
368	18.0251	920.595	HMDB08823	649.468	C34H68NO8P	8.41565	PE(14:0/15:0)
			HMDB08887	649.468	C34H68NO8P	8.41565	PE(15:0/14:0)
369	18.0382	979.23	HMDB01507	708.105	C20H26N10O15P2	5.66817	Diguanosine diphosphate
370	18.0522	860.194	HMDB01095	589.082	C16H25N5O15P2	-8.06246	GDP-L-fucose
			HMDB01499	589.082	C16H25N5O15P2	-8.06246	GDP-D-Rhamnose
			HMDB06369	589.082	C16H25N5O15P2	-8.06246	ADP-Mannose
			HMDB06557	589.082	C16H25N5O15P2	-8.06246	ADP-glucose
371	18.2206	916.598	HMDB08883	645.473	C35H68NO7P	6.63297	PE(14:1(9Z)/P-16:0)
			HMDB11336	645.473	C35H68NO7P	6.63297	PE(P-16:0/14:1(9Z))
372	18.2325	459.246	HMDB00670	188.127	C7H16N4O2	-1.34569	Homo-L-arginine
			HMDB05973	188.131	C12H16N2	-10.1034	Dimethyltryptamine
373	18.2435	402.174	HMDB00725	131.058	C5H9NO3	-8.89835	Hydroxyproline
			HMDB01149	131.058	C5H9NO3	-8.89835	5-Aminolevulinic acid
			HMDB02104	131.058	C5H9NO3	-8.89835	L-Glutamic-gamma-semialdehyde
			HMDB02113	131.058	C5H9NO3	-8.89835	3-Hydroxy-L-proline
			HMDB06055	131.058	C5H9NO3	-8.89835	4-Hydroxy-L-proline
			HMDB06272	131.058	C5H9NO3	-8.89835	5-Amino-2-oxopentanoic acid
374	18.3045	543.323	HMDB11684	272.21	C14H28N2O3	-10.9343	N(6)-(Octanoyl)lysine
375	18.3071	434.188	HMDB02169	163.067	C6H13NO2S	5.54211	S-(2-carboxypropyl)-Cysteamine
376	18.4921	402.19	HMDB00064	131.069	C4H9N3O2	3.84595	Creatine
377	18.4993	708.417	HMDB11152	437.291	C21H44NO6P	11.1449	PE(P-16:0e/0:0)
378	18.5426	796.395	HMDB11496	525.286	C27H44NO7P	-11.8523	LysoPE(0:0/22:6(4Z,7Z,10Z,13Z,16Z,19Z))
			HMDB11526	525.286	C27H44NO7P	-11.8523	LysoPE(22:6(4Z,7Z,10Z,13Z,16Z,19Z)/0:0)
379	18.5471	916.596	HMDB08883	645.473	C35H68NO7P	3.67761	PE(14:1(9Z)/P-16:0)
			HMDB11336	645.473	C35H68NO7P	3.67761	PE(P-16:0/14:1(9Z))
380	18.5529	525.258	HMDB05767	254.138	C11H18N4O3	2.22065	Homoanserine
381	18.5541	770.375	HMDB11489	499.27	C25H42NO7P	-18.1137	LysoPE(0:0/20:5(5Z,8Z,11Z,14Z,17Z))
			HMDB11519	499.27	C25H42NO7P	-18.1137	LysoPE(20:5(5Z,8Z,11Z,14Z,17Z)/0:0)
382	18.5552	652.394	HMDB01383	381.264	C18H40NO5P	15.8396	Sphinganine 1-phosphate
383	18.5565	493.181	HMDB00099	222.067	C7H14N2O4S	-11.273	L-Cystathionine
			HMDB00455	222.067	C7H14N2O4S	-11.273	Allocystathionine
384	18.5632	551.232	HMDB00706	280.106	C13H16N2O5	12.1187	L-Aspartyl-L-phenylalanine
			HMDB11167	280.106	C13H16N2O5	12.1187	L-beta-aspartyl-L-phenylalanine
385	18.583	752.434	HMDB11129	481.317	C23H48NO7P	-2.01734	LysoPE(0:0/18:0)
			HMDB11130	481.317	C23H48NO7P	-2.01734	LysoPE(18:0/0:0)
386	18.5851	459.258	HMDB05973	188.131	C12H16N2	16.477	Dimethyltryptamine
387	18.7447	436.196	HMDB00159	165.079	C9H11NO2	-5.16882	L-Phenylalanine
			HMDB04992	165.079	C9H11NO2	-5.16882	Benzocaine
			HMDB06044	165.079	C9H11NO2	-5.16882	Norsalsolinol
388	18.7742	456.16	HMDB01330	185.032	C7H7NO5	18.1078	2-Amino-3-carboxymuconic acid semialdehyde
389	18.8354	920.572	HMDB08823	649.468	C34H68NO8P	-16.0917	PE(14:0/15:0)
			HMDB08887	649.468	C34H68NO8P	-16.0917	PE(15:0/14:0)
390	18.8453	942.619	HMDB08885	671.489	C37H70NO7P	11.6694	PE(14:1(9Z)/P-18:1(11Z))
			HMDB08886	671.489	C37H70NO7P	11.6694	PE(14:1(9Z)/P-18:1(9Z))
			HMDB11402	671.489	C37H70NO7P	11.6694	PE(P-18:1(11Z)/14:1(9Z))
			HMDB11435	671.489	C37H70NO7P	11.6694	PE(P-18:1(9Z)/14:1(9Z))
391	18.8577	585.243	HMDB01412	314.113	C14H14N6O3	20.1377	7,8-Dihydropteroic acid
392	19.1685	533.245	HMDB11177	262.132	C14H18N2O3	-11.4921	L-phenylalanyl-L-proline
			HMDB11179	262.132	C14H18N2O3	-11.4921	L-prolyl-L-phenylalanine
393	19.1991	956.569	HMDB08830	685.468	C37H68NO8P	-19.5099	PE(14:0/18:3(6Z,9Z,12Z))
			HMDB08831	685.468	C37H68NO8P	-19.5099	PE(14:0/18:3(9Z,12Z,15Z))
			HMDB08862	685.468	C37H68NO8P	-19.5099	PE(14:1(9Z)/18:2(9Z,12Z))
			HMDB09086	685.468	C37H68NO8P	-19.5099	PE(18:2(9Z,12Z)/14:1(9Z))
			HMDB09118	685.468	C37H68NO8P	-19.5099	PE(18:3(6Z,9Z,12Z)/14:0)
			HMDB09151	685.468	C37H68NO8P	-19.5099	PE(18:3(9Z,12Z,15Z)/14:0)
394	19.2613	950.551	HMDB12330	679.442	C34H66NO10P	-10.6764	PS(14:0/14:0)
395	19.2709	848.191	HMDB12277	577.082	C15H25N5O15P2	-12.4742	PhosphoribosylformiminoAICAR-phosphate
			HMDB12278	577.082	C15H25N5O15P2	-12.4742	Phosphoribulosylformimino-AICAR-P
396	19.2741	935.234	HMDB00902	664.117	C21H28N7O14P2	-1.51464	NAD
397	19.489	982.619	HMDB08838	711.484	C39H70NO8P	16.0651	PE(14:0/20:4(5Z,8Z,11Z,14Z))
			HMDB08839	711.484	C39H70NO8P	16.0651	PE(14:0/20:4(8Z,11Z,14Z,17Z))
			HMDB08869	711.484	C39H70NO8P	16.0651	PE(14:1(9Z)/20:3(5Z,8Z,11Z))
			HMDB08870	711.484	C39H70NO8P	16.0651	PE(14:1(9Z)/20:3(8Z,11Z,14Z))
			HMDB08931	711.484	C39H70NO8P	16.0651	PE(16:0/18:4(6Z,9Z,12Z,15Z))
			HMDB08962	711.484	C39H70NO8P	16.0651	PE(16:1(9Z)/18:3(6Z,9Z,12Z))
			HMDB08963	711.484	C39H70NO8P	16.0651	PE(16:1(9Z)/18:3(9Z,12Z,15Z))
			HMDB09122	711.484	C39H70NO8P	16.0651	PE(18:3(6Z,9Z,12Z)/16:1(9Z))
			HMDB09155	711.484	C39H70NO8P	16.0651	PE(18:3(9Z,12Z,15Z)/16:1(9Z))
			HMDB09187	711.484	C39H70NO8P	16.0651	PE(18:4(6Z,9Z,12Z,15Z)/16:0)
			HMDB09317	711.484	C39H70NO8P	16.0651	PE(20:3(5Z,8Z,11Z)/14:1(9Z))
			HMDB09350	711.484	C39H70NO8P	16.0651	PE(20:3(8Z,11Z,14Z)/14:1(9Z))
			HMDB09382	711.484	C39H70NO8P	16.0651	PE(20:4(5Z,8Z,11Z,14Z)/14:0)
			HMDB09415	711.484	C39H70NO8P	16.0651	PE(20:4(8Z,11Z,14Z,17Z)/14:0)
398	19.5034	570.402	HMDB00252	299.282	C18H37NO2	0.859064	Sphingosine
			HMDB01480	299.282	C18H37NO2	0.859064	3-Dehydrosphinganine
399	19.5648	952.555	HMDB08865	681.437	C37H64NO8P	-0.754586	PE(14:1(9Z)/18:4(6Z,9Z,12Z,15Z))
			HMDB09185	681.437	C37H64NO8P	-0.754586	PE(18:4(6Z,9Z,12Z,15Z)/14:1(9Z))
400	19.5744	796.406	HMDB11496	525.286	C27H44NO7P	1.64396	LysoPE(0:0/22:6(4Z,7Z,10Z,13Z,16Z,19Z))
			HMDB11526	525.286	C27H44NO7P	1.64396	LysoPE(22:6(4Z,7Z,10Z,13Z,16Z,19Z)/0:0)
401	19.7992	836.525	HMDB11497	565.411	C29H60NO7P	-5.06737	LysoPE(0:0/24:0)
			HMDB11527	565.411	C29H60NO7P	-5.06737	LysoPE(24:0/0:0)
402	20.0423	752.427	HMDB11129	481.317	C23H48NO7P	-11.8658	LysoPE(0:0/18:0)
			HMDB11130	481.317	C23H48NO7P	-11.8658	LysoPE(18:0/0:0)
			HMDB11129	481.317	C23H48NO7P	-11.8658	LysoPE(0:0/18:0)
			HMDB11130	481.317	C23H48NO7P	-11.8658	LysoPE(18:0/0:0)
403	20.0933	778.437	HMDB11482	507.332	C25H50NO7P	-18.3085	LysoPE(0:0/20:1(11Z))
			HMDB11512	507.332	C25H50NO7P	-18.3085	LysoPE(20:1(11Z)/0:0)
404	20.1089	537.277	HMDB01924	266.163	C14H22N2O3	-9.29072	Atenolol
405	20.1119	533.252	HMDB11177	262.132	C14H18N2O3	2.58156	L-phenylalanyl-L-proline
			HMDB11179	262.132	C14H18N2O3	2.58156	L-prolyl-L-phenylalanine
406	20.1147	555.304	HMDB05764	284.185	C13H24N4O3	-0.0507599	Melanostatin
407	20.1183	468.232	HMDB04063	197.105	C10H15NO3	17.4695	Metanephrine
408	20.1254	561.219	HMDB12267	290.111	C11H18N2O7	-19.6782	N-Succinyl-L,L-2,6-diaminopimelate
409	20.1258	408.207	HMDB00306	137.084	C8H11NO	10.9817	Tyramine
			HMDB01065	137.084	C8H11NO	10.9817	2-Hydroxyphenethylamine
			HMDB04989	137.084	C8H11NO	10.9817	m-Tyramine
410	20.127	422.214	HMDB01387	151.1	C9H13NO	-12.0975	N-Methylphenylethanolamine
			HMDB01942	151.1	C9H13NO	-12.0975	Phenylpropanolamine
			HMDB03633	151.1	C9H13NO	-12.0975	N-Methyltyramine
411	20.1275	402.211	HMDB00172	131.095	C6H13NO2	-5.34135	L-Isoleucine
			HMDB00557	131.095	C6H13NO2	-5.34135	L-Alloisoleucine
			HMDB00687	131.095	C6H13NO2	-5.34135	L-Leucine
			HMDB01645	131.095	C6H13NO2	-5.34135	L-Norleucine
			HMDB01901	131.095	C6H13NO2	-5.34135	Aminocaproic acid
			HMDB03640	131.095	C6H13NO2	-5.34135	Beta-Leucine
412	20.1286	431.212	HMDB03459	160.085	C6H12N2O3	18.1136	D-Alanyl-D-alanine
			HMDB00303	160.1	C10H12N2	-17.2635	Tryptamine
			HMDB04476	160.1	C10H12N2	-17.2635	Anatabine
413	20.1318	792.378	HMDB05777	521.264	C28H35N5O5	-5.80485	Morphiceptin
414	20.4912	430.287	HMDB12189	159.174	C8H21N3	0	Aminopropylcadaverine
415	20.5199	797.392	HMDB00572	526.288	C24H40N5O8	-18.3388	Desmosine
			HMDB00739	526.288	C24H40N5O8	-18.3388	Isodesmosine
416	20.5269	750.435	HMDB11475	479.301	C23H46NO7P	19.6228	LysoPE(0:0/18:1(11Z))
			HMDB11476	479.301	C23H46NO7P	19.6228	LysoPE(0:0/18:1(9Z))
			HMDB11505	479.301	C23H46NO7P	19.6228	LysoPE(18:1(11Z)/0:0)
			HMDB11506	479.301	C23H46NO7P	19.6228	LysoPE(18:1(9Z)/0:0)
417	20.5374	935.222	HMDB00902	664.117	C21H28N7O14P2	-15.1531	NAD
418	20.5504	561.23	HMDB12267	290.111	C11H18N2O7	0.0198515	N-Succinyl-L,L-2,6-diaminopimelate
			HMDB00052	290.123	C10H18N4O6	-19.9947	Argininosuccinic acid
419	20.5526	452.2	HMDB00158	181.074	C9H11NO3	16.8812	L-Tyrosine
			HMDB02184	181.074	C9H11NO3	16.8812	L-Threo-3-Phenylserine
			HMDB03831	181.074	C9H11NO3	16.8812	Beta-Tyrosine
			HMDB06050	181.074	C9H11NO3	16.8812	o-Tyrosine
420	20.564	447.221	HMDB00259	176.095	C10H12N2O	16.5491	Serotonin
421	20.6276	473.337	HMDB01256	202.216	C10H26N4	5.89189	Spermine
422	20.6648	483.24	HMDB11180	212.116	C10H16N2O3	9.81959	L-prolyl-L-proline
423	20.6651	581.224	HMDB11741	310.116	C14H18N2O6	-19.5213	Gamma-Glutamyltyrosine
424	20.6705	544.219	HMDB00667	273.1	C15H15NO4	-0.104925	L-Thyronine
425	20.6804	452.218	HMDB02249	181.096	C7H11N5O	6.32316	6-methyltetrahydropterin
426	20.6844	524.216	HMDB01940	253.108	C12H11N7	-19.6537	Triamterene
427	20.7411	668.385	HMDB12280	397.259	C18H40NO6P	9.45652	Phytosphingosine-1-P
428	21.1817	950.566	HMDB12330	679.442	C34H66NO10P	4.34428	PS(14:0/14:0)
429	21.1884	600.239	HMDB10329	329.111	C14H19NO8	14.4066	Dopamine glucuronide
430	21.1917	916.58	HMDB08883	645.473	C35H68NO7P	-13.0407	PE(14:1(9Z)/P-16:0)
			HMDB11336	645.473	C35H68NO7P	-13.0407	PE(P-16:0/14:1(9Z))
431	21.2089	936.241	HMDB01487	665.125	C21H29N7O14P2	-2.63687	NADH
432	21.225	528.226	HMDB00982	257.101	C10H15N3O5	11.9467	5-Methylcytidine
			HMDB00942	257.112	C9H15N5O4	-9.31889	Tetrahydroneopterin
			HMDB02281	257.112	C9H15N5O4	-9.31889	4a-Hydroxytetrahydrobiopterin
433	21.2494	947.228	HMDB01312	676.116	C20H26N10O13P2	-7.17146	Diadenosine diphosphate
434	21.2674	498.132	HMDB01228	227.019	C5H10NO7P	-13.5932	L-Glutamic acid 5-phosphate
435	21.2738	792.386	HMDB05777	521.264	C28H35N5O5	3.94687	Morphiceptin
436	21.2751	525.253	HMDB05767	254.138	C11H18N4O3	-7.84582	Homoanserine
437	21.2755	826.396	HMDB01045	555.269	C28H37N5O7	8.93145	Enkephalin L
438	21.2759	407.192	HMDB01216	136.075	C6H8N4	-5.61856	Tetrahydropteridine
439	21.2759	483.24	HMDB11180	212.116	C10H16N2O3	9.90903	L-prolyl-L-proline
440	21.2769	511.247	HMDB00194	240.122	C10H16N4O3	10.5601	Anserine
			HMDB00745	240.122	C10H16N4O3	10.5601	Homocarnosine
			HMDB05769	240.122	C10H16N4O3	10.5601	Balenine
441	21.2769	537.276	HMDB01924	266.163	C14H22N2O3	-10.2529	Atenolol
			HMDB01924	266.163	C14H22N2O3	-10.2529	Atenolol
442	21.277	561.221	HMDB12267	290.111	C11H18N2O7	-16.8622	N-Succinyl-L,L-2,6-diaminopimelate
443	21.2804	488.296	HMDB11150	217.179	C10H23N3O2	-4.18874	Deoxyhypusine
444	21.2814	492.238	HMDB12215	221.128	C10H15N5O	-16.7772	Dihydrozeatin
445	21.4911	935.234	HMDB00902	664.117	C21H28N7O14P2	-1.73588	NAD
446	21.4958	848.205	HMDB12277	577.082	C15H25N5O15P2	4.50147	PhosphoribosylformiminoAICAR-phosphate
			HMDB12278	577.082	C15H25N5O15P2	4.50147	Phosphoribulosylformimino-AICAR-P
447	21.5169	451.216	HMDB04076	180.09	C9H12N2O2	16.8969	5-Hydroxykynurenamine
448	21.5577	511.251	HMDB00194	240.122	C10H16N4O3	18.3999	Anserine
			HMDB00745	240.122	C10H16N4O3	18.3999	Homocarnosine
			HMDB05769	240.122	C10H16N4O3	18.3999	Balenine
449	21.6725	408.209	HMDB00306	137.084	C8H11NO	14.2157	Tyramine
			HMDB01065	137.084	C8H11NO	14.2157	2-Hydroxyphenethylamine
			HMDB04989	137.084	C8H11NO	14.2157	m-Tyramine
450	22.0071	499.256	HMDB11174	228.147	C11H20N2O3	-19.8112	L-isoleucyl-L-proline
			HMDB11175	228.147	C11H20N2O3	-19.8112	L-leucyl-L-proline
451	22.5366	552.236	HMDB04044	281.112	C11H15N5O4	8.74206	N6-Methyladenosine
			HMDB04326	281.112	C11H15N5O4	8.74206	2'-O-Methyladenosine
			HMDB06023	281.112	C11H15N5O4	8.74206	3'-O-Methyladenosine
452	22.5443	572.41	HMDB00269	301.298	C18H39NO2	-12.1128	Sphinganine
453	22.5695	438.22	HMDB00022	167.095	C9H13NO2	14.6792	3-Methoxytyramine
			HMDB02182	167.095	C9H13NO2	14.6792	Phenylephrine
			HMDB04826	167.095	C9H13NO2	14.6792	p-Synephrine
			HMDB12162	167.095	C9H13NO2	14.6792	4-Methoxytyramine
454	22.589	445.192	HMDB00854	174.064	C6H10N2O4	19.0846	Formiminoglutamic acid
			HMDB06240	174.079	C10H10N2O	-15.1817	Demethylated antipyrine
455	22.6046	527.228	HMDB11655	256.117	C10H16N4O4	-16.025	2-(3-Carboxy-3-aminopropyl)-L-histidine
456	22.8358	746.401	HMDB11478	475.27	C23H42NO7P	15.8037	LysoPE(0:0/18:3(6Z,9Z,12Z))
			HMDB11479	475.27	C23H42NO7P	15.8037	LysoPE(0:0/18:3(9Z,12Z,15Z))
			HMDB11508	475.27	C23H42NO7P	15.8037	LysoPE(18:3(6Z,9Z,12Z)/0:0)
			HMDB11509	475.27	C23H42NO7P	15.8037	LysoPE(18:3(9Z,12Z,15Z)/0:0)
457	22.9163	968.618	HMDB09147	697.505	C39H72NO7P	-5.8783	PE(18:3(6Z,9Z,12Z)/P-16:0)
			HMDB09180	697.505	C39H72NO7P	-5.8783	PE(18:3(9Z,12Z,15Z)/P-16:0)
			HMDB11344	697.505	C39H72NO7P	-5.8783	PE(P-16:0/18:3(6Z,9Z,12Z))
			HMDB11345	697.505	C39H72NO7P	-5.8783	PE(P-16:0/18:3(9Z,12Z,15Z))
458	23.0783	572.414	HMDB00269	301.298	C18H39NO2	-4.71532	Sphinganine
459	23.14	487.234	HMDB04620	216.122	C8H16N4O3	-15.4422	N-a-Acetyl-L-arginine
460	23.1414	537.283	HMDB01924	266.163	C14H22N2O3	1.27027	Atenolol
461	23.143	424.108	HMDB03585	152.992	C3H7NO2S2	-7.55394	Thiocysteine
462	23.143	450.216	HMDB05199	179.095	C10H13NO2	6.30438	(R)-Salsolinol
463	23.1441	732.467	HMDB00596	461.335	C24H47NO7	17.3612	Glucosylsphingosine
			HMDB00648	461.335	C24H47NO7	17.3612	Galactosylsphingosine
464	23.1449	712.384	HMDB02355	441.255	C23H39NO5S	13.5897	Leukotriene E3
465	23.1542	652.393	HMDB01383	381.264	C18H40NO5P	14.1346	Sphinganine 1-phosphate
466	23.156	998.555	HMDB12348	727.442	C38H66NO10P	-6.33571	PS(14:1(9Z)/18:3(9Z,12Z,15Z))
			HMDB12408	727.442	C38H66NO10P	-6.33571	PS(18:3(9Z,12Z,15Z)/14:1(9Z))
467	23.1673	561.223	HMDB12267	290.111	C11H18N2O7	-13.4402	N-Succinyl-L,L-2,6-diaminopimelate
468	23.2117	746.375	HMDB11478	475.27	C23H42NO7P	-18.9289	LysoPE(0:0/18:3(6Z,9Z,12Z))
			HMDB11479	475.27	C23H42NO7P	-18.9289	LysoPE(0:0/18:3(9Z,12Z,15Z))
			HMDB11508	475.27	C23H42NO7P	-18.9289	LysoPE(18:3(6Z,9Z,12Z)/0:0)
			HMDB11509	475.27	C23H42NO7P	-18.9289	LysoPE(18:3(9Z,12Z,15Z)/0:0)
469	23.2974	950.548	HMDB12330	679.442	C34H66NO10P	-13.6021	PS(14:0/14:0)
470	23.4266	797.413	HMDB00572	526.288	C24H40N5O8	7.88572	Desmosine
			HMDB00739	526.288	C24H40N5O8	7.88572	Isodesmosine
471	23.4354	968.604	HMDB08898	697.468	C38H68NO8P	17.7321	PE(15:0/18:4(6Z,9Z,12Z,15Z))
			HMDB09186	697.468	C38H68NO8P	17.7321	PE(18:4(6Z,9Z,12Z,15Z)/15:0)
			HMDB09147	697.505	C39H72NO7P	-19.8321	PE(18:3(6Z,9Z,12Z)/P-16:0)
			HMDB09180	697.505	C39H72NO7P	-19.8321	PE(18:3(9Z,12Z,15Z)/P-16:0)
			HMDB11344	697.505	C39H72NO7P	-19.8321	PE(P-16:0/18:3(6Z,9Z,12Z))
			HMDB11345	697.505	C39H72NO7P	-19.8321	PE(P-16:0/18:3(9Z,12Z,15Z))
472	23.4421	537.285	HMDB01924	266.163	C14H22N2O3	5.91192	Atenolol
473	23.445	525.258	HMDB05767	254.138	C11H18N4O3	3.10195	Homoanserine
			HMDB05767	254.138	C11H18N4O3	3.10195	Homoanserine
474	23.4629	531.246	HMDB11170	260.137	C11H20N2O5	-18.9903	L-gamma-glutamyl-L-isoleucine
			HMDB11171	260.137	C11H20N2O5	-18.9903	L-gamma-glutamyl-L-leucine
475	23.478	512.246	HMDB00027	241.117	C9H15N5O3	18.6284	Tetrahydrobiopterin
			HMDB00787	241.117	C9H15N5O3	18.6284	Sapropterin
			HMDB12227	241.123	C13H20ClNO	7.20394	Erythrohydrobupropion
476	23.6038	795.425	HMDB03577	524.307	C23H40N8O6	-1.84774	VPGPR Enterostatin
477	23.6407	561.224	HMDB12267	290.111	C11H18N2O7	-11.8702	N-Succinyl-L,L-2,6-diaminopimelate
478	23.6479	572.421	HMDB00269	301.298	C18H39NO2	6.79315	Sphinganine
479	23.7057	994.616	HMDB08906	723.484	C40H70NO8P	12.73	PE(15:0/20:5(5Z,8Z,11Z,14Z,17Z))
			HMDB09450	723.484	C40H70NO8P	12.73	PE(20:5(5Z,8Z,11Z,14Z,17Z)/15:0)
480	23.9167	643.31	HMDB03134	372.183	C16H28N4O4S	11.6043	Biocytin
481	24.0727	968.593	HMDB08898	697.468	C38H68NO8P	6.29737	PE(15:0/18:4(6Z,9Z,12Z,15Z))
			HMDB09186	697.468	C38H68NO8P	6.29737	PE(18:4(6Z,9Z,12Z,15Z)/15:0)
482	24.0773	970.59	HMDB08896	699.484	C38H70NO8P	-13.6872	PE(15:0/18:3(6Z,9Z,12Z))
			HMDB08897	699.484	C38H70NO8P	-13.6872	PE(15:0/18:3(9Z,12Z,15Z))
			HMDB09120	699.484	C38H70NO8P	-13.6872	PE(18:3(6Z,9Z,12Z)/15:0)
			HMDB09153	699.484	C38H70NO8P	-13.6872	PE(18:3(9Z,12Z,15Z)/15:0)
483	24.4382	510.263	HMDB01937	239.152	C13H21NO3	-15.9826	Salbutamol
484	27.5618	510.265	HMDB01937	239.152	C13H21NO3	-11.7255	Salbutamol
485	27.6345	652.394	HMDB01383	381.264	C18H40NO5P	16.0409	Sphinganine 1-phosphate
486	27.6411	712.362	HMDB02355	441.255	C23H39NO5S	-17.277	Leukotriene E3
487	27.6466	488.263	HMDB12230	217.143	C9H19N3O3	1.94783	Gamma-glutamyl-L-putrescine
488	27.657	630.236	HMDB10336	359.122	C15H21NO9	-7.34519	Epinephrine glucuronide
489	27.6604	996.653	HMDB09116	725.536	C41H76NO7P	-2.29938	PE(18:2(9Z,12Z)/P-18:1(11Z))
			HMDB09117	725.536	C41H76NO7P	-2.29938	PE(18:2(9Z,12Z)/P-18:1(9Z))
			HMDB09148	725.536	C41H76NO7P	-2.29938	PE(18:3(6Z,9Z,12Z)/P-18:0)
			HMDB09181	725.536	C41H76NO7P	-2.29938	PE(18:3(9Z,12Z,15Z)/P-18:0)
			HMDB09345	725.536	C41H76NO7P	-2.29938	PE(20:3(5Z,8Z,11Z)/P-16:0)
			HMDB09378	725.536	C41H76NO7P	-2.29938	PE(20:3(8Z,11Z,14Z)/P-16:0)
			HMDB11350	725.536	C41H76NO7P	-2.29938	PE(P-16:0/20:3(5Z,8Z,11Z))
			HMDB11351	725.536	C41H76NO7P	-2.29938	PE(P-16:0/20:3(8Z,11Z,14Z))
			HMDB11377	725.536	C41H76NO7P	-2.29938	PE(P-18:0/18:3(6Z,9Z,12Z))
			HMDB11378	725.536	C41H76NO7P	-2.29938	PE(P-18:0/18:3(9Z,12Z,15Z))
			HMDB11409	725.536	C41H76NO7P	-2.29938	PE(P-18:1(11Z)/18:2(9Z,12Z))
			HMDB11442	725.536	C41H76NO7P	-2.29938	PE(P-18:1(9Z)/18:2(9Z,12Z))
490	27.6676	538.174	HMDB01410	267.06	C9H9N5O5	-9.20545	2-Amino-4-oxo-6-(1',2'-dioxoprolyl)-7,8-dihydroxypteridine
491	27.6753	412.139	HMDB00224	141.019	C2H8NO4P	1.94496	O-Phosphoethanolamine

## Sheet: Table S8
Table S8. Annotation of carbonyl submetabolome in the liver tissue of healthy mice (pair-fed)
No.	Observed RT (min)	Observed m/z	HMDB ID	Mass (Da)	Formula	Mass Error (ppm)	Candidate (* Confirmed by authentic standards)
1	3.61035	401.187	HMDB01587	150.032	C8H6O3	-15.937	Phenylglyoxylic acid
2	3.93399	355.175	HMDB06938	104.011	C3H4O4	7.37285	Tartronate semialdehyde
3	4.08158	383.2	HMDB06833	132.042	C5H8O4	-9.34985	2-Acetolactate
			HMDB06855	132.042	C5H8O4	-9.34985	(S)-2-Acetolactate
4	4.13672	398.212	HMDB06556	147.053	C5H9NO4	-5.81333	L-4-Hydroxyglutamate semialdehyde
5	4.1692	323.184	HMDB01167	72.0211	C3H4O2	3.95976	Pyruvaldehyde
			HMDB06112	72.0211	C3H4O2	3.95976	Malondialdehyde
6	4.19137	443.193	HMDB05971	192.027	C6H8O7	10.3638	Diketogulonic acid
			HMDB06511	192.027	C6H8O7	10.3638	2,3-Diketo-L-gulonate
7	4.19326	429.21	HMDB01353	178.048	C6H10O6	1.53069	2-Keto-3-deoxy-D-gluconic acid
			HMDB01385	178.048	C6H10O6	1.53069	3-Keto-b-D-galactose
8	4.19508	472.249	HMDB11744	221.09	C8H15NO6	-4.197	N-Acetyl-D-mannosamine
			HMDB00389	221.091	C9H11N5O2	-7.02598	2'-Deoxysepiapterin
9	4.33464	295.189	HMDB00990	44.0262	C2H4O	4.02253	Acetaldehyde
10	4.33692	475.232	HMDB00732	224.08	C10H12N2O4	-19.3209	Hydroxykynurenine
			HMDB11631	224.08	C10H12N2O4	-19.3209	L-3-Hydroxykynurenine
			HMDB12819	224.08	C10H12N2O4	-19.3209	5-Hydroxykynurenine
11	4.33831	445.208	HMDB02545	194.043	C6H10O7	9.74153	Galacturonic acid
			HMDB02704	194.043	C6H10O7	9.74153	Iduronic acid
			HMDB06334	194.043	C6H10O7	9.74153	3-Dehydro-L-gulonate
			HMDB11732	194.043	C6H10O7	9.74153	2-Keto-L-gluconate
12	4.40127	389.194	HMDB04062	138.032	C7H6O3	2.99228	Gentisate aldehyde
13	4.41067	337.198	HMDB02523	86.0368	C4H6O2	-1.8655	Oxolan-3-one
			HMDB03407	86.0368	C4H6O2	-1.8655	Diacetyl
14	4.53229	411.201	HMDB00225	160.037	C6H8O5	5.45215	Oxoadipic acid
			HMDB00398	160.037	C6H8O5	5.45215	3-Oxoadipic acid
15	4.53253	311.184	HMDB03344	60.0211	C2H4O2	3.05704	Glycolaldehyde
16	4.53979	392.203	HMDB01280	141.043	C6H7NO3	-3.28983	2-Aminomuconic acid semialdehyde
17	4.55331	482.242	HMDB01180	231.074	C9H13NO6	12.8727	N2-Succinyl-L-glutamic acid 5-semialdehyde
18	4.55444	353.19	HMDB00005	102.032	C4H6O3	-10.4317	2-Ketobutyric acid
			HMDB00060	102.032	C4H6O3	-10.4317	Acetoacetic acid
			HMDB01172	102.032	C4H6O3	-10.4317	2-Methyl-3-oxopropanoic acid
			HMDB01259	102.032	C4H6O3	-10.4317	Succinic acid semialdehyde
			HMDB02217	102.032	C4H6O3	-10.4317	(S)-Methylmalonic acid semialdehyde
19	4.55661	371.202	HMDB06293	120.042	C4H8O4	-3.85936	L-Erythrulose
20	4.58789	323.184	HMDB01167	72.0211	C3H4O2	5.40375	Pyruvaldehyde
			HMDB06112	72.0211	C3H4O2	5.40375	Malondialdehyde
21	4.61628	341.195	HMDB01051	90.0317	C3H6O3	3.9285	Glyceraldehyde
			HMDB01882	90.0317	C3H6O3	3.9285	Dihydroxyacetone
22	5.14406	341.196	HMDB01051	90.0317	C3H6O3	8.85541	Glyceraldehyde
			HMDB01882	90.0317	C3H6O3	8.85541	Dihydroxyacetone
23	5.1537	373.199	HMDB11718	122.037	C7H6O2	2.71047	4-Hydroxybenzaldehyde
24	5.2005	436.199	HMDB01330	185.032	C7H7NO5	11.0067	2-Amino-3-carboxymuconic acid semialdehyde
25	5.2073	415.211	HMDB00205	164.047	C9H8O3	4.26979	Phenylpyruvic acid
26	5.24964	424.231	HMDB06488	173.069	C7H11NO4	2.25101	N-Acetyl-L-glutamate 5-semialdehyde
27	5.2672	371.199	HMDB06293	120.042	C4H8O4	-12.475	L-Erythrulose
28	5.653	593.276	HMDB11740	342.116	C12H22O11	-3.11228	Turanose
			HMDB11742	342.116	C12H22O11	-3.11228	Kojibiose
29	5.69471	425.18	HMDB01264	174.016	C6H6O6	5.0814	Dehydroascorbic acid
30	5.69831	443.194	HMDB05971	192.027	C6H8O7	12.1584	Diketogulonic acid
			HMDB06511	192.027	C6H8O7	12.1584	2,3-Diketo-L-gulonate
31	5.97347	411.199	HMDB00225	160.037	C6H8O5	1.20779	Oxoadipic acid
			HMDB00398	160.037	C6H8O5	1.20779	3-Oxoadipic acid
32	6.01903	429.205	HMDB01385	178.048	C6H10O6	-10.3045	3-Keto-b-D-galactose
33	6.03505	436.193	HMDB01330	185.032	C7H7NO5	-2.91653	2-Amino-3-carboxymuconic acid semialdehyde
34	6.05163	380.247	HMDB04226	129.079	C6H11NO2	16.7718	N4-Acetylaminobutanal
35	6.21967	354.192	HMDB11602	103.027	C3H5NO3	9.09251	3-Oxoalanine
36	6.22557	488.245	HMDB00238	237.086	C9H11N5O3	-4.95624	Sepiapterin
			HMDB01195	237.086	C9H11N5O3	-4.95624	Dyspropterin
37	6.23083	415.254	HMDB12246	164.095	C9H12N2O	-5.44217	Kynuramine
38	6.26254	540.241	HMDB12266	289.08	C11H15NO8	-0.502718	N-Succinyl-2-amino-6-ketopimelate
39	6.47938	519.246	HMDB00425	268.079	C9H16O9	10.0565	3-Deoxy-D-glycero-D-galacto-2-nonulosonic acid
40	6.48251	337.198	HMDB02523	86.0368	C4H6O2	-0.373387	Oxolan-3-one
			HMDB03407	86.0368	C4H6O2	-0.373387	Diacetyl
41	6.50554	539.224	HMDB05810	288.063	C15H12O6	-1.84913	Eriodictyol
42	6.50916	415.254	HMDB12246	164.095	C9H12N2O	-5.40118	Kynuramine
43	6.51241	540.244	HMDB12266	289.08	C11H15NO8	4.13113	N-Succinyl-2-amino-6-ketopimelate
44	6.53133	474.212	HMDB04083	223.048	C10H9NO5	5.11587	4-(2-Amino-3-hydroxyphenyl)-2,4-dioxobutanoic acid
45	6.56484	392.205	HMDB01280	141.043	C6H7NO3	2.81779	2-Aminomuconic acid semialdehyde
46	6.57036	458.215	HMDB00978	207.053	C10H9NO4	0.117194	4-(2-Aminophenyl)-2,4-dioxobutanoic acid
47	6.57768	353.193	HMDB00005	102.032	C4H6O3	-1.79103	2-Ketobutyric acid
			HMDB00060	102.032	C4H6O3	-1.79103	Acetoacetic acid
			HMDB01172	102.032	C4H6O3	-1.79103	2-Methyl-3-oxopropanoic acid
			HMDB01259	102.032	C4H6O3	-1.79103	Succinic acid semialdehyde
			HMDB02217	102.032	C4H6O3	-1.79103	(S)-Methylmalonic acid semialdehyde
48	6.64691	591.372	HMDB03033	340.204	C22H28O3	11.2662	Canrenone
49	6.69518	540.246	HMDB12266	289.08	C11H15NO8	8.18681	N-Succinyl-2-amino-6-ketopimelate
50	6.73554	627.337	HMDB00332	376.189	C21H28O6	-20.153	18-Oxocortisol
51	6.74606	337.199	HMDB02523	86.0368	C4H6O2	2.29751	Oxolan-3-one
			HMDB03407	86.0368	C4H6O2	2.29751	Diacetyl
52	6.88	401.194	HMDB0246430	150.032	C8H6O3	2.49256	4-Formylbenzoic acid*
53	6.93495	581.279	HMDB11672	330.11	C18H18O6	12.472	Aflatoxin B1 dialcohol
54	6.97264	429.263	HMDB01240	178.111	C10H14N2O	-20.4896	Pseudooxynicotine
55	6.99027	603.292	HMDB01013	352.127	C16H20N2O7	5.94787	Cotinineglucuronide
56	7.00473	436.202	HMDB01330	185.032	C7H7NO5	18.1722	2-Amino-3-carboxymuconic acid semialdehyde
57	7.00499	729.359	HMDB10315	478.22	C25H34O9	0	4-Hydroxyandrostenedione glucuronide
58	7.0115	458.216	HMDB00978	207.053	C10H9NO4	2.24991	4-(2-Aminophenyl)-2,4-dioxobutanoic acid
59	7.02579	396.192	HMDB01552	145.038	C5H7NO4	-17.8918	2-Keto-glutaramic acid
60	7.04347	415.255	HMDB12246	164.095	C9H12N2O	-4.17894	Kynuramine
61	7.04411	488.247	HMDB00238	237.086	C9H11N5O3	-1.20588	Sepiapterin
			HMDB01195	237.086	C9H11N5O3	-1.20588	Dyspropterin
62	7.04749	465.231	HMDB04822	214.078	C9H14N2O2S	-16.5179	Methyl bisnorbiotinyl ketone
63	7.06389	525.252	HMDB03306	274.084	C15H14O5	12.9125	Phloretin
64	7.28421	525.243	HMDB03306	274.084	C15H14O5	-4.8421	Phloretin
65	7.29402	487.249	HMDB01200	236.08	C11H12N2O4	15.7083	N'-Formylkynurenine
66	7.30568	423.212	HMDB01892	172.052	C11H8O2	-3.5389	Menadione
67	7.31976	509.248	HMDB04629	258.089	C15H14O4	-4.93269	O-Desmethylangolensin
68	7.32453	437.289	HMDB10724	186.126	C10H18O3	4.53888	3-Oxodecanoic acid
69	7.34243	563.379	HMDB00995	312.209	C21H28O2	16.0812	16-Dehydroprogesterone
			HMDB04626	312.209	C21H28O2	16.0812	Tetrahydrogestrinone
70	7.36359	535.241	HMDB02338	284.068	C16H12O5	19.9276	Biochanin A
			HMDB05781	284.068	C16H12O5	19.9276	Glycitein
71	7.36808	353.192	HMDB00005	102.032	C4H6O3	-3.45088	2-Ketobutyric acid
			HMDB00060	102.032	C4H6O3	-3.45088	Acetoacetic acid
			HMDB01172	102.032	C4H6O3	-3.45088	2-Methyl-3-oxopropanoic acid
			HMDB01259	102.032	C4H6O3	-3.45088	Succinic acid semialdehyde
			HMDB02217	102.032	C4H6O3	-3.45088	(S)-Methylmalonic acid semialdehyde
72	7.60489	501.278	HMDB02012	250.121	C14H18O4	-8.87164	Ubiquinone Q1
73	7.61436	523.267	HMDB04810	272.105	C16H16O4	0.805128	5C-aglycone
74	7.64196	438.24	HMDB12150	187.084	C8H13NO4	-13.9315	2-Keto-6-acetamidocaproate
75	7.65833	337.235	HMDB0031206	86.0732	C5H10O	-0.433443	Pentanal*
76	7.66031	461.242	HMDB03219	210.074	C7H14O7	14.8472	Sedoheptulose
77	7.66736	323.183	HMDB01167	72.0211	C3H4O2	0.332143	Pyruvaldehyde
			HMDB06112	72.0211	C3H4O2	0.332143	Malondialdehyde
78	7.66837	368.207	HMDB06454	117.043	C4H7NO3	8.97715	L-2-Amino-3-oxobutanoic acid
			HMDB12249	117.043	C4H7NO3	8.97715	L-Aspartate-semialdehyde
79	7.67329	515.263	HMDB04259	264.111	C13H16N2O4	-18.3792	Acetyl-N-formyl-5-methoxykynurenamine
80	7.67668	426.223	HMDB04073	175.063	C10H9NO2	-3.98897	5-Hydroxyindoleacetaldehyde
81	7.679	490.268	HMDB02065	239.102	C9H13N5O3	8.83998	6-Lactoyltetrahydropterin
			HMDB01510	239.108	C13H18ClNO	-3.09642	Bupropion
82	7.68246	503.228	HMDB04086	252.075	C11H12N2O5	-16.7305	5-Hydroxy-N-formylkynurenine
83	7.6949	474.21	HMDB04083	223.048	C10H9NO5	1.40601	4-(2-Amino-3-hydroxyphenyl)-2,4-dioxobutanoic acid
84	7.87521	417.22	HMDB05175	166.063	C9H10O3	-10.1934	Homovanillin
85	7.88691	425.216	HMDB12149	174.053	C7H10O5	3.18313	2-Isopropyl-3-oxosuccinate
86	7.88763	415.257	HMDB12246	164.095	C9H12N2O	2.39713	Kynuramine
87	7.92802	357.204	HMDB06115	106.042	C7H6O	1.98872	Benzaldehyde*
88	7.9315	458.248	HMDB02042	207.09	C11H13NO3	-6.90945	3-Phenylpropionylglycine
89	7.93235	402.23	HMDB12219	151.063	C8H9NO2	12.5804	Dopamine quinone
90	7.94052	373.199	HMDB11718	122.037	C7H6O2	2.22115	4-Hydroxybenzaldehyde
91	7.94912	630.383	HMDB05041	379.215	C24H29NO3	11.0995	Donepezil
92	7.9534	443.245	HMDB01004	192.09	C10H12N2O2	-13.547	Oxoamide
93	7.95708	424.224	HMDB06488	173.069	C7H11NO4	-14.3465	N-Acetyl-L-glutamate 5-semialdehyde
94	7.96055	618.312	HMDB02220	367.148	C14H25NO10	3.55579	N-Acetyl-6-O-L-fucosyl-D-glucosamine
			HMDB06700	367.148	C14H25NO10	3.55579	3-O-fucopyranosyl-2-acetamido-2-deoxyglucopyranose
95	7.96701	371.204	HMDB06293	120.042	C4H8O4	0.168623	L-Erythrulose
96	7.98047	553.318	HMDB00530	302.152	C18H22O4	8.24955	6-Ketoestriol
97	7.98648	281.172	HMDB01426	30.0106	CH2O	-1.92505	Formaldehyde
98	8.19119	509.177	HMDB01376	258.014	C6H11O9P	3.26752	2-Keto-3-deoxy-6-phosphogluconic acid
99	8.19151	373.199	HMDB11718	122.037	C7H6O2	2.2775	4-Hydroxybenzaldehyde
100	8.19535	729.38	HMDB10315	478.22	C25H34O9	-2.07955	4-Hydroxyandrostenedione glucuronide
101	8.19877	511.174	HMDB01299	260.012	C6H13O7PS	0.842615	5-Methylthioribulose 1-phosphate
102	8.20366	612.313	HMDB01929	361.144	C18H20FN3O4	12.548	Levofloxacin
103	8.21331	537.308	HMDB00313	286.157	C18H22O3	-19.1985	16b-Hydroxyestrone
			HMDB00335	286.157	C18H22O3	-19.1985	16a-Hydroxyestrone
			HMDB00343	286.157	C18H22O3	-19.1985	2-Hydroxyestrone
			HMDB00406	286.157	C18H22O3	-19.1985	16-Ketoestradiol
			HMDB05895	286.157	C18H22O3	-19.1985	4-Hydroxyestrone
104	8.22044	426.233	HMDB04073	175.063	C10H9NO2	18.9195	5-Hydroxyindoleacetaldehyde
105	8.25257	403.227	HMDB04194	152.059	C7H8N2O2	18.3212	N1-Methyl-4-pyridone-3-carboxamide
106	8.26727	396.205	HMDB01552	145.038	C5H7NO4	15.0059	2-Keto-glutaramic acid
107	8.27947	699.376	HMDB04482	448.21	C24H32O8	7.07212	2-Methoxyestrone 3-glucuronide
108	8.28233	681.285	HMDB10334	430.126	C22H22O9	-4.39193	Ketoprofen glucuronide
109	8.52929	623.315	HMDB02873	372.151	C20H24N2O3S	4.50463	Deacetyldiltiazem
			HMDB05789	372.157	C21H24O6	-5.96358	Tetrahydrocurcumin
110	8.54118	403.225	HMDB04194	152.059	C7H8N2O2	11.2058	N1-Methyl-4-pyridone-3-carboxamide
111	8.55966	402.225	HMDB12219	151.063	C8H9NO2	0.187246	Dopamine quinone
112	8.56541	429.213	HMDB01353	178.048	C6H10O6	8.09363	2-Keto-3-deoxy-D-gluconic acid
			HMDB01385	178.048	C6H10O6	8.09363	3-Keto-b-D-galactose
113	8.57178	383.204	HMDB06833	132.042	C5H8O4	1.57133	2-Acetolactate
			HMDB06855	132.042	C5H8O4	1.57133	(S)-2-Acetolactate
114	8.57626	567.217	HMDB02655	316.058	C16H12O7	-4.84056	Isorhamnetin
115	8.57638	417.226	HMDB05175	166.063	C9H10O3	2.8068	Homovanillin
116	8.5797	757.399	HMDB10364	506.252	C27H38O9	-18.3323	11-Hydroxyprogesterone 11-glucuronide
117	8.61006	545.338	HMDB05783	294.183	C17H26O4	-12.763	Gingerol
118	8.74666	697.364	HMDB04483	446.194	C24H30O8	12.6962	Estrone glucuronide
119	8.75335	715.402	HMDB03193	464.241	C25H36O8	-1.40971	Testosterone glucuronide
			HMDB10327	464.241	C25H36O8	-1.40971	Dehydroisoandrosterone 3-glucuronide
			HMDB10348	464.241	C25H36O8	-1.40971	Dehydroepiandrosterone 3-glucuronide
120	8.75926	613.379	HMDB00063	362.209	C21H30O5	14.0827	Cortisol
			HMDB00319	362.209	C21H30O5	14.0827	18-Hydroxycorticosterone
			HMDB06758	362.209	C21H30O5	14.0827	17a,21-Dihydroxy-5b-pregnane-3,11,20-trione
121	8.76592	371.221	HMDB06236	120.058	C8H8O	5.23213	Phenylacetaldehyde
122	8.77147	351.249	HMDB05994	100.089	C6H12O	-4.73218	Hexanal*
123	8.77639	429.216	HMDB01353	178.048	C6H10O6	15.849	2-Keto-3-deoxy-D-gluconic acid
			HMDB01385	178.048	C6H10O6	15.849	3-Keto-b-D-galactose
124	8.77919	401.222	HMDB00621	150.053	C5H10O5	17.9729	D-Ribulose
			HMDB00751	150.053	C5H10O5	17.9729	L-Threo-2-pentulose
			HMDB01644	150.053	C5H10O5	17.9729	D-Xylulose
125	8.77935	383.199	HMDB06833	132.042	C5H8O4	-12.877	2-Acetolactate
			HMDB06855	132.042	C5H8O4	-12.877	(S)-2-Acetolactate
126	8.78938	438.241	HMDB12150	187.084	C8H13NO4	-12.4339	2-Keto-6-acetamidocaproate
127	8.80521	509.26	HMDB04629	258.089	C15H14O4	19.188	O-Desmethylangolensin
128	8.82203	397.213	HMDB06900	146.058	C6H10O4	-16.8082	(S)-2-Aceto-2-hydroxybutanoic acid
129	8.82397	415.259	HMDB12246	164.095	C9H12N2O	5.39332	Kynuramine
130	8.83542	433.211	HMDB04061	182.058	C9H10O4	-19.66	3-Methoxy-4-hydroxyphenylglycolaldehyde
131	8.84175	361.205	HMDB03905	110.048	C5H6N2O	-13.0684	Imidazole-4-acetaldehyde
132	9.01365	415.251	HMDB12246	164.095	C9H12N2O	-13.1577	Kynuramine
133	9.03233	591.356	HMDB03033	340.204	C22H28O3	-15.0988	Canrenone
134	9.03697	383.209	HMDB06833	132.042	C5H8O4	12.6271	2-Acetolactate
			HMDB06855	132.042	C5H8O4	12.6271	(S)-2-Acetolactate
135	9.04249	701.43	HMDB02385	450.277	C29H38O4	-12.557	Celastrol
136	9.04751	402.222	HMDB12219	151.063	C8H9NO2	-6.69385	Dopamine quinone
137	9.07358	429.209	HMDB01353	178.048	C6H10O6	-0.627822	2-Keto-3-deoxy-D-gluconic acid
			HMDB01385	178.048	C6H10O6	-0.627822	3-Keto-b-D-galactose
138	9.0755	613.359	HMDB00063	362.209	C21H30O5	-18.9256	Cortisol
			HMDB00319	362.209	C21H30O5	-18.9256	18-Hydroxycorticosterone
			HMDB06758	362.209	C21H30O5	-18.9256	17a,21-Dihydroxy-5b-pregnane-3,11,20-trione
139	9.11349	629.377	HMDB00418	378.204	C21H30O6	17.3881	18-Hydroxycortisol
140	9.12499	535.308	HMDB00372	284.141	C18H20O3	10.6832	16-Oxoestrone
141	9.13584	413.172	HMDB02070	162.016	C5H6O6	-13.1689	4-Hydroxy-2-oxoglutaric acid
142	9.14298	424.231	HMDB06488	173.069	C7H11NO4	1.77594	N-Acetyl-L-glutamate 5-semialdehyde
143	9.14457	368.201	HMDB06454	117.043	C4H7NO3	-7.77678	L-2-Amino-3-oxobutanoic acid
			HMDB12249	117.043	C4H7NO3	-7.77678	L-Aspartate-semialdehyde
144	9.44929	569.334	HMDB06709	318.183	C19H26O4	-18.0263	Ubiquinone Q2
145	9.45392	403.224	HMDB04194	152.059	C7H8N2O2	10.8764	N1-Methyl-4-pyridone-3-carboxamide
146	9.46687	565.343	HMDB06285	314.188	C20H26O3	-12.7034	4-oxo-Retinoic acid
147	9.50169	591.357	HMDB03033	340.204	C22H28O3	-13.6768	Canrenone
148	9.51779	431.251	HMDB04076	180.09	C9H12N2O2	-1.98464	5-Hydroxykynurenamine
149	9.52241	458.258	HMDB02042	207.09	C11H13NO3	15.5487	3-Phenylpropionylglycine
			HMDB11603	207.101	C10H13N3O2	-8.96381	4-(Methylnitrosamino)-1-(3-pyridyl)-1-butanone
150	10.0205	537.316	HMDB00313	286.157	C18H22O3	-5.21974	16b-Hydroxyestrone
			HMDB00335	286.157	C18H22O3	-5.21974	16a-Hydroxyestrone
			HMDB00343	286.157	C18H22O3	-5.21974	2-Hydroxyestrone
			HMDB00406	286.157	C18H22O3	-5.21974	16-Ketoestradiol
			HMDB05895	286.157	C18H22O3	-5.21974	4-Hydroxyestrone
151	10.0207	619.373	HMDB01908	368.22	C20H32O6	-13.2488	19-Hydroxy-PGE2
			HMDB01979	368.22	C20H32O6	-13.2488	6,15-Diketo,13,14-dihydro-PGF1a
			HMDB03247	368.22	C20H32O6	-13.2488	20-Hydroxy-PGE2
			HMDB04241	368.22	C20H32O6	-13.2488	6-Ketoprostaglandin E1
			HMDB12110	368.22	C20H32O6	-13.2488	5(6)-Epoxy Prostaglandin E1
152	10.0245	625.367	HMDB11651	374.209	C22H30O5	-5.73647	11beta,20-Dihydroxy-3-oxopregn-4-en-21-oic acid
153	10.0394	521.316	HMDB00145	270.162	C18H22O2	-14.1493	Estrone
154	10.1273	611.359	HMDB00037	360.194	C21H28O5	5.8938	Aldosterone
			HMDB02802	360.194	C21H28O5	5.8938	Cortisone
155	10.1364	619.374	HMDB01908	368.22	C20H32O6	-11.8997	19-Hydroxy-PGE2
			HMDB01979	368.22	C20H32O6	-11.8997	6,15-Diketo,13,14-dihydro-PGF1a
			HMDB03247	368.22	C20H32O6	-11.8997	20-Hydroxy-PGE2
			HMDB04241	368.22	C20H32O6	-11.8997	6-Ketoprostaglandin E1
			HMDB12110	368.22	C20H32O6	-11.8997	5(6)-Epoxy Prostaglandin E1
156	10.1419	415.253	HMDB12246	164.095	C9H12N2O	-9.29643	Kynuramine
157	10.1443	544.325	HMDB05035	293.153	C18H19N3O	20.2982	Ondansetron
158	10.3016	553.314	HMDB00530	302.152	C18H22O4	0.808935	6-Ketoestriol
159	10.3233	629.376	HMDB00418	378.204	C21H30O6	16.5446	18-Hydroxycortisol
160	10.3478	559.332	HMDB02720	308.178	C21H24O2	-11.9357	Gestrinone
161	10.4033	581.341	HMDB05796	330.168	C16H26O7	19.4199	Picrocrocin
162	10.4065	721.422	HMDB03218	470.267	C28H38O6	-8.58555	Withanolide
163	10.567	721.424	HMDB03218	470.267	C28H38O6	-5.37143	Withanolide
164	10.585	559.33	HMDB02720	308.178	C21H24O2	-15.4668	Gestrinone
165	10.6026	380.237	HMDB04226	129.079	C6H11NO2	-9.12676	N4-Acetylaminobutanal
166	10.6232	399.251	HMDB02214	148.089	C10H12O	1.57688	Cuminaldehyde
167	10.6708	585.343	HMDB04634	334.17	C20H27ClO2	19.9772	4-Chloromethandienone
168	10.9964	411.195	HMDB00225	160.037	C6H8O5	-9.48583	Oxoadipic acid
			HMDB00398	160.037	C6H8O5	-9.48583	3-Oxoadipic acid
169	11.0613	423.217	HMDB01892	172.052	C11H8O2	7.51045	Menadione
170	11.063	429.24	HMDB01267	178.074	C9H10N2O2	8.78959	4-Oxo-4-(3-pyridyl)-butanamide
171	11.0957	535.222	HMDB02338	284.068	C16H12O5	-14.272	Biochanin A
			HMDB05781	284.068	C16H12O5	-14.272	Glycitein
172	11.0969	551.342	HMDB00010	300.173	C19H24O3	14.818	2-Methoxyestrone
			HMDB06768	300.173	C19H24O3	14.818	19-Oxoandrost-4-ene-3,17-dione
			HMDB06772	300.173	C19H24O3	14.818	Adrenosterone
			HMDB11195	300.173	C19H24O3	14.818	2-Hydroxy-3-methoxyestrone
173	11.3358	551.199	HMDB04078	300.038	C14H8N2O6	-1.51104	Cinnavalininate
174	11.3594	474.214	HMDB04083	223.048	C10H9NO5	8.61573	4-(2-Amino-3-hydroxyphenyl)-2,4-dioxobutanoic acid
175	11.3789	715.414	HMDB03193	464.241	C25H36O8	16.1676	Testosterone glucuronide
			HMDB10327	464.241	C25H36O8	16.1676	Dehydroisoandrosterone 3-glucuronide
			HMDB10348	464.241	C25H36O8	16.1676	Dehydroepiandrosterone 3-glucuronide
176	11.3801	396.231	HMDB01263	145.074	C6H11NO3	-11.3338	Allysine
			HMDB12131	145.074	C6H11NO3	-11.3338	(S)-5-Amino-3-oxohexanoate
			HMDB12151	145.074	C6H11NO3	-11.3338	2-Keto-6-aminocaproate
177	11.4068	427.19	HMDB00044	176.032	C6H8O6	-8.65568	Ascorbic acid
178	11.4162	551.327	HMDB00010	300.173	C19H24O3	-12.7586	2-Methoxyestrone
			HMDB06768	300.173	C19H24O3	-12.7586	19-Oxoandrost-4-ene-3,17-dione
			HMDB06772	300.173	C19H24O3	-12.7586	Adrenosterone
			HMDB11195	300.173	C19H24O3	-12.7586	2-Hydroxy-3-methoxyestrone
179	11.4424	563.224	HMDB06552	312.063	C17H12O6	-2.14693	Aflatoxin B1
180	11.6974	563.236	HMDB06552	312.063	C17H12O6	20.0172	Aflatoxin B1
181	11.6987	490.259	HMDB02065	239.102	C9H13N5O3	-8.33989	6-Lactoyltetrahydropterin
			HMDB01510	239.108	C13H18ClNO	-20.2761	Bupropion
182	11.7099	647.369	HMDB00774	396.197	C21H32O5S	16.4162	Pregnenolone sulfate
183	11.7228	551.328	HMDB00010	300.173	C19H24O3	-11.3777	2-Methoxyestrone
			HMDB06768	300.173	C19H24O3	-11.3777	19-Oxoandrost-4-ene-3,17-dione
			HMDB06772	300.173	C19H24O3	-11.3777	Adrenosterone
			HMDB11195	300.173	C19H24O3	-11.3777	2-Hydroxy-3-methoxyestrone
184	11.75	393.303	HMDB0059835	142.136	C9H18O	15.5984	Nonanal*
185	11.7762	383.164	HMDB00223	132.006	C4H4O5	-9.94446	Oxalacetic acid
186	11.7805	559.332	HMDB02720	308.178	C21H24O2	-12.2944	Gestrinone
187	11.7826	553.31	HMDB00530	302.152	C18H22O4	-6.60513	6-Ketoestriol
188	11.7864	425.179	HMDB01264	174.016	C6H6O6	1.4898	Dehydroascorbic acid
189	11.8088	593.286	HMDB11740	342.116	C12H22O11	13.6266	Turanose
			HMDB11742	342.116	C12H22O11	13.6266	Kojibiose
190	11.8227	569.222	HMDB04068	318.064	C18H10N2O4	-6.53348	Melanin
191	12.0589	553.316	HMDB00530	302.152	C18H22O4	5.75224	6-Ketoestriol
192	12.133	861.325	HMDB03249	610.153	C27H30O16	11.9677	Rutin
193	12.1341	581.336	HMDB05796	330.168	C16H26O7	10.8416	Picrocrocin
194	12.1403	551.33	HMDB00010	300.173	C19H24O3	-8.0789	2-Methoxyestrone
			HMDB06768	300.173	C19H24O3	-8.0789	19-Oxoandrost-4-ene-3,17-dione
			HMDB06772	300.173	C19H24O3	-8.0789	Adrenosterone
			HMDB11195	300.173	C19H24O3	-8.0789	2-Hydroxy-3-methoxyestrone
195	12.1484	579.209	HMDB06558	328.058	C17H12O7	-18.2747	2,3-Epoxyaflatoxin B1
196	12.1499	523.269	HMDB04810	272.105	C16H16O4	5.33434	5C-aglycone
197	12.1621	629.354	HMDB00418	378.204	C21H30O6	-19.2174	18-Hydroxycortisol
198	12.165	625.358	HMDB11651	374.209	C22H30O5	-20.054	11beta,20-Dihydroxy-3-oxopregn-4-en-21-oic acid
199	12.1653	563.367	HMDB00995	312.209	C21H28O2	-6.15826	16-Dehydroprogesterone
			HMDB04626	312.209	C21H28O2	-6.15826	Tetrahydrogestrinone
200	12.1725	613.374	HMDB00063	362.209	C21H30O5	5.93617	Cortisol
			HMDB00319	362.209	C21H30O5	5.93617	18-Hydroxycorticosterone
			HMDB06758	362.209	C21H30O5	5.93617	17a,21-Dihydroxy-5b-pregnane-3,11,20-trione
201	12.3364	621.339	HMDB02759	370.181	C19H30O5S	-6.06123	Androsterone sulfate
			HMDB06278	370.181	C19H30O5S	-6.06123	5a-Dihydrotestosterone sulfate
202	12.3397	585.339	HMDB04634	334.17	C20H27ClO2	13.0458	4-Chloromethandienone
203	12.34	407.315	HMDB0011623	156.151	C10H20O	4.38174	Decanal
204	12.4034	581.385	HMDB00016	330.219	C21H30O3	7.33193	Deoxycorticosterone
			HMDB00374	330.219	C21H30O3	7.33193	17-Hydroxyprogesterone
			HMDB00920	330.219	C21H30O3	7.33193	11a-Hydroxyprogesterone
205	12.436	559.328	HMDB02720	308.178	C21H24O2	-19.2924	Gestrinone
206	12.4479	551.335	HMDB00010	300.173	C19H24O3	1.92831	2-Methoxyestrone
			HMDB06768	300.173	C19H24O3	1.92831	19-Oxoandrost-4-ene-3,17-dione
			HMDB06772	300.173	C19H24O3	1.92831	Adrenosterone
			HMDB11195	300.173	C19H24O3	1.92831	2-Hydroxy-3-methoxyestrone
207	12.4525	540.238	HMDB12266	289.08	C11H15NO8	-5.45119	N-Succinyl-2-amino-6-ketopimelate
208	12.5462	553.343	HMDB03955	302.188	C19H26O3	-11.6132	19-Hydroxyandrost-4-ene-3,17-dione
			HMDB06771	302.188	C19H26O3	-11.6132	7a-Hydroxyandrost-4-ene-3,17-dione
			HMDB06773	302.188	C19H26O3	-11.6132	11b-Hydroxyandrost-4-ene-3,17-dione
			HMDB06774	302.188	C19H26O3	-11.6132	16a-Hydroxyandrost-4-ene-3,17-dione
209	12.5524	544.304	HMDB05035	293.153	C18H19N3O	-18.2236	Ondansetron
210	12.6227	565.349	HMDB06285	314.188	C20H26O3	-0.426243	4-oxo-Retinoic acid
211	12.6463	482.231	HMDB01180	231.074	C9H13NO6	-10.6725	N2-Succinyl-L-glutamic acid 5-semialdehyde
212	13.2171	581.38	HMDB00016	330.219	C21H30O3	-2.51808	Deoxycorticosterone
			HMDB00374	330.219	C21H30O3	-2.51808	17-Hydroxyprogesterone
			HMDB00920	330.219	C21H30O3	-2.51808	11a-Hydroxyprogesterone
213	13.2399	545.39	HMDB04668	294.219	C18H30O3	15.9777	13-OxoODE
			HMDB04669	294.219	C18H30O3	15.9777	9-OxoODE
214	13.255	446.218	HMDB01229	195.053	C9H9NO4	6.6414	Dopaquinone
215	13.3023	555.357	HMDB00309	304.204	C19H28O3	-15.6896	3a,16b-Dihydroxyandrostenone
			HMDB00322	304.204	C19H28O3	-15.6896	16-Oxoandrostenediol
			HMDB00324	304.204	C19H28O3	-15.6896	3a,16a-Dihydroxyandrostenone
			HMDB00352	304.204	C19H28O3	-15.6896	16a-Hydroxydehydroisoandrosterone
			HMDB00388	304.204	C19H28O3	-15.6896	3a,16-Dihydroxyandrostenone
			HMDB03956	304.204	C19H28O3	-15.6896	7a-Hydroxytestosterone
			HMDB04611	304.204	C19H28O3	-15.6896	7a-Hydroxydehydroepiandrosterone
			HMDB04624	304.204	C19H28O3	-15.6896	7b-Hydroxydehydroepiandrosterone
			HMDB06031	304.204	C19H28O3	-15.6896	11-Ketoetiocholanolone
			HMDB06259	304.204	C19H28O3	-15.6896	6beta-Hydroxytestosterone
			HMDB06769	304.204	C19H28O3	-15.6896	19-Hydroxytestosterone
216	13.3715	569.386	HMDB06027	318.219	C20H30O3	8.08784	Oxymesterone
			HMDB10210	318.219	C20H30O3	8.08784	15-KETE
			HMDB10217	318.219	C20H30O3	8.08784	5-KETE
217	13.374	791.435	HMDB10357	540.257	C27H40O11	20.4182	Tetrahydroaldosterone-3-glucuronide
218	13.3805	713.401	HMDB10337	462.225	C25H34O8	19.8305	6-Dehydrotestosterone glucuronide
219	13.3814	715.389	HMDB10327	464.241	C25H36O8	-18.9551	Dehydroisoandrosterone 3-glucuronide
			HMDB10348	464.241	C25H36O8	-18.9551	Dehydroepiandrosterone 3-glucuronide
220	13.3832	599.401	HMDB00353	348.23	C21H32O4	15.3478	3b,15b,17a-Trihydroxy-pregnenone
			HMDB00382	348.23	C21H32O4	15.3478	3b,17a,21-Trihydroxypregnenone
			HMDB06755	348.23	C21H32O4	15.3478	3a,21-Dihydroxy-5b-pregnane-11,20-dione
			HMDB06757	348.23	C21H32O4	15.3478	11b,21-Dihydroxy-5b-pregnane-3,20-dione
			HMDB06762	348.23	C21H32O4	15.3478	17a,21-Dihydroxypreg-nenolone
221	13.3835	733.405	HMDB10351	482.252	C25H38O9	-11.3332	11-beta-hydroxyandrosterone-3-glucuronide
222	13.3854	593.384	HMDB02726	342.219	C22H30O3	4.55732	Guggulsterone
223	13.4196	619.37	HMDB01908	368.22	C20H32O6	-18.6216	19-Hydroxy-PGE2
			HMDB01979	368.22	C20H32O6	-18.6216	6,15-Diketo,13,14-dihydro-PGF1a
			HMDB03247	368.22	C20H32O6	-18.6216	20-Hydroxy-PGE2
			HMDB04241	368.22	C20H32O6	-18.6216	6-Ketoprostaglandin E1
			HMDB12110	368.22	C20H32O6	-18.6216	5(6)-Epoxy Prostaglandin E1
224	13.4385	417.224	HMDB05175	166.063	C9H10O3	-1.98459	Homovanillin
225	13.4497	545.383	HMDB04668	294.219	C18H30O3	3.46345	13-OxoODE
			HMDB04669	294.219	C18H30O3	3.46345	9-OxoODE
226	13.4984	697.273	HMDB02219	446.121	C22H22O10	-14.742	Glycitin
227	13.798	459.253	HMDB00684	208.085	C10H12N2O3	15.1291	L-Kynurenine
			HMDB12948	208.085	C10H12N2O3	15.1291	Formyl-5-hydroxykynurenamine
			HMDB03066	208.089	C15H12O	6.37124	Chalcone
228	13.8117	593.363	HMDB02277	342.204	C18H30O6	-4.91233	2,3-Dinor-6-keto-prostaglandin F1 a
229	13.8152	575.287	HMDB11675	324.134	C13H25O7P	-14.6405	DHAP(10:0)
230	13.8206	793.444	HMDB10320	542.273	C27H42O11	12.3957	Cortolone-3-glucuronide
231	13.8366	699.372	HMDB04482	448.21	C24H32O8	1.82451	2-Methoxyestrone 3-glucuronide
232	13.8493	417.229	HMDB05175	166.063	C9H10O3	10.0258	Homovanillin
233	13.8733	609.339	HMDB05798	358.178	C21H26O5	-1.5259	Malabaricone C
234	14.2006	537.313	HMDB00313	286.157	C18H22O3	-10.6983	16b-Hydroxyestrone
			HMDB00335	286.157	C18H22O3	-10.6983	16a-Hydroxyestrone
			HMDB00343	286.157	C18H22O3	-10.6983	2-Hydroxyestrone
			HMDB00406	286.157	C18H22O3	-10.6983	16-Ketoestradiol
			HMDB05895	286.157	C18H22O3	-10.6983	4-Hydroxyestrone
235	14.2191	731.408	HMDB10338	480.236	C25H36O9	14.9694	11-Oxo-androsterone glucuronide
236	14.226	699.361	HMDB04482	448.21	C24H32O8	-14.6897	2-Methoxyestrone 3-glucuronide
237	14.252	569.344	HMDB06709	318.183	C19H26O4	-0.968981	Ubiquinone Q2
238	14.2708	545.377	HMDB04668	294.219	C18H30O3	-8.02401	13-OxoODE
			HMDB04669	294.219	C18H30O3	-8.02401	9-OxoODE
239	14.272	625.367	HMDB11651	374.209	C22H30O5	-5.57815	11beta,20-Dihydroxy-3-oxopregn-4-en-21-oic acid
240	14.2931	733.4	HMDB10351	482.252	C25H38O9	-18.1748	11-beta-hydroxyandrosterone-3-glucuronide
241	14.314	459.247	HMDB00684	208.085	C10H12N2O3	1.97759	L-Kynurenine
			HMDB12948	208.085	C10H12N2O3	1.97759	Formyl-5-hydroxykynurenamine
			HMDB03066	208.089	C15H12O	-6.78018	Chalcone
242	14.3203	697.343	HMDB04483	446.194	C24H30O8	-18.2065	Estrone glucuronide
243	14.7444	537.327	HMDB00313	286.157	C18H22O3	15.297	16b-Hydroxyestrone
			HMDB00335	286.157	C18H22O3	15.297	16a-Hydroxyestrone
			HMDB00343	286.157	C18H22O3	15.297	2-Hydroxyestrone
			HMDB00406	286.157	C18H22O3	15.297	16-Ketoestradiol
			HMDB05895	286.157	C18H22O3	15.297	4-Hydroxyestrone
244	14.7697	545.374	HMDB04668	294.219	C18H30O3	-13.2854	13-OxoODE
			HMDB04669	294.219	C18H30O3	-13.2854	9-OxoODE
245	14.8051	565.354	HMDB06285	314.188	C20H26O3	7.30137	4-oxo-Retinoic acid
246	14.8396	625.362	HMDB11651	374.209	C22H30O5	-14.0319	11beta,20-Dihydroxy-3-oxopregn-4-en-21-oic acid
247	14.8492	501.282	HMDB02012	250.121	C14H18O4	-0.0993909	Ubiquinone Q1
248	16.0009	569.335	HMDB06709	318.183	C19H26O4	-17.4173	Ubiquinone Q2
249	16.0145	630.372	HMDB05041	379.215	C24H29NO3	-7.41181	Donepezil
250	16.0291	595.408	HMDB01939	344.235	C22H32O3	18.3834	Medroxyprogesterone
251	16.0686	581.336	HMDB05796	330.168	C16H26O7	11.6632	Picrocrocin
252	16.077	655.405	HMDB00447	404.256	C24H36O5	-20.1502	7a,12a-Dihydroxy-3-oxo-4-cholenoic acid
253	16.2406	780.349	HMDB02060	529.201	C20H35NO15	-16.3708	O-6-deoxy-a-L-galactopyranosyl-(1->2)-O-b-D-galactopyranosyl-(1->3)-2-(acetylamino)-2-deoxy-D-Galactose
			HMDB06568	529.201	C20H35NO15	-16.3708	Lewis X trisaccharide
			HMDB06582	529.201	C20H35NO15	-16.3708	Lewis a trisaccharide
254	16.2903	592.289	HMDB06591	341.132	C12H23NO10	-7.99155	Lactosamine
255	16.3022	618.311	HMDB02220	367.148	C14H25NO10	2.21985	N-Acetyl-6-O-L-fucosyl-D-glucosamine
			HMDB06700	367.148	C14H25NO10	2.21985	3-O-fucopyranosyl-2-acetamido-2-deoxyglucopyranose
256	16.3349	595.408	HMDB01939	344.235	C22H32O3	18.5876	Medroxyprogesterone
257	16.5496	623.433	HMDB01984	372.278	C23H36N2O2	-9.22903	Finasteride
258	16.5958	593.388	HMDB02726	342.219	C22H30O3	11.5962	Guggulsterone
259	16.6132	595.408	HMDB01939	344.235	C22H32O3	18.2648	Medroxyprogesterone
260	16.6158	521.331	HMDB00145	270.162	C18H22O2	14.4511	Estrone
261	16.6322	585.332	HMDB04634	334.17	C20H27ClO2	1.19629	4-Chloromethandienone
262	16.6446	459.247	HMDB00684	208.085	C10H12N2O3	2.25842	L-Kynurenine
			HMDB12948	208.085	C10H12N2O3	2.25842	Formyl-5-hydroxykynurenamine
			HMDB03066	208.089	C15H12O	-6.49935	Chalcone
263	16.6484	431.252	HMDB04076	180.09	C9H12N2O2	2.19931	5-Hydroxykynurenamine
264	16.6567	791.421	HMDB10357	540.257	C27H40O11	2.76308	Tetrahydroaldosterone-3-glucuronide
265	16.7757	585.336	HMDB04634	334.17	C20H27ClO2	7.34529	4-Chloromethandienone
266	16.7933	621.423	HMDB00476	370.251	C24H34O3	17.0417	3-Oxo-4,6-choladienoic acid
267	16.8128	569.338	HMDB06709	318.183	C19H26O4	-11.0259	Ubiquinone Q2
268	16.8372	655.43	HMDB00447	404.256	C24H36O5	18.7364	7a,12a-Dihydroxy-3-oxo-4-cholenoic acid
269	16.8498	539.371	HMDB00077	288.209	C19H28O2	1.50866	Dehydroepiandrosterone
			HMDB00234	288.209	C19H28O2	1.50866	Testosterone
			HMDB00628	288.209	C19H28O2	1.50866	Epitestosterone
			HMDB00899	288.209	C19H28O2	1.50866	Androstanedione
			HMDB03769	288.209	C19H28O2	1.50866	Etiocholanedione
			HMDB03959	288.209	C19H28O2	1.50866	19-Oxotestosterone
			HMDB05962	288.209	C19H28O2	1.50866	Dehydroandrosterone
			HMDB06035	288.209	C19H28O2	1.50866	4-Dihydroboldenone
270	16.8556	827.581	HMDB06820	576.418	C38H56O4	2.03118	2-Hexaprenyl-3-methyl-5-hydroxy-6-methoxy-1,4-benzoquinone
271	16.8677	591.37	HMDB03033	340.204	C22H28O3	8.23756	Canrenone
272	16.8888	585.335	HMDB04634	334.17	C20H27ClO2	6.85529	4-Chloromethandienone
273	17.1309	797.572	HMDB06818	546.407	C37H54O3	4.13725	2-Hexaprenyl-6-methoxy-1,4-benzoquinone
274	17.1412	539.38	HMDB00077	288.209	C19H28O2	17.4803	Dehydroepiandrosterone
			HMDB00234	288.209	C19H28O2	17.4803	Testosterone
			HMDB00628	288.209	C19H28O2	17.4803	Epitestosterone
			HMDB00899	288.209	C19H28O2	17.4803	Androstanedione
			HMDB03769	288.209	C19H28O2	17.4803	Etiocholanedione
			HMDB03959	288.209	C19H28O2	17.4803	19-Oxotestosterone
			HMDB05962	288.209	C19H28O2	17.4803	Dehydroandrosterone
			HMDB06035	288.209	C19H28O2	17.4803	4-Dihydroboldenone
275	17.1607	605.264	HMDB02336	354.095	C16H18O9	12.8142	Biflorin
276	17.1641	717.432	HMDB02829	466.257	C25H38O8	19.3676	Androsterone glucuronide
			HMDB04484	466.257	C25H38O8	19.3676	Etiocholanolone glucuronide
			HMDB06203	466.257	C25H38O8	19.3676	5-alpha-Dihydrotestosterone glucuronide
			HMDB10365	466.257	C25H38O8	19.3676	3-alpha-hydroxy-5-alpha-androstane-17-one 3-D-glucuronide
277	17.1665	559.337	HMDB02720	308.178	C21H24O2	-3.66227	Gestrinone
278	17.1995	595.407	HMDB01939	344.235	C22H32O3	16.7396	Medroxyprogesterone
279	17.4674	553.321	HMDB00530	302.152	C18H22O4	13.9073	6-Ketoestriol
280	17.4719	595.401	HMDB01939	344.235	C22H32O3	7.9611	Medroxyprogesterone
281	17.5341	613.372	HMDB00063	362.209	C21H30O5	1.40911	Cortisol
			HMDB00319	362.209	C21H30O5	1.40911	18-Hydroxycorticosterone
			HMDB06758	362.209	C21H30O5	1.40911	17a,21-Dihydroxy-5b-pregnane-3,11,20-trione
282	17.8633	791.42	HMDB10357	540.257	C27H40O11	1.71844	Tetrahydroaldosterone-3-glucuronide
283	17.8799	637.419	HMDB00385	386.246	C24H34O4	18.4495	12a-Hydroxy-3-oxocholadienic acid
284	17.8845	715.407	HMDB03193	464.241	C25H36O8	6.62758	Testosterone glucuronide
			HMDB10327	464.241	C25H36O8	6.62758	Dehydroisoandrosterone 3-glucuronide
			HMDB10348	464.241	C25H36O8	6.62758	Dehydroepiandrosterone 3-glucuronide
285	17.8908	613.362	HMDB00063	362.209	C21H30O5	-14.0422	Cortisol
			HMDB00319	362.209	C21H30O5	-14.0422	18-Hydroxycorticosterone
			HMDB06758	362.209	C21H30O5	-14.0422	17a,21-Dihydroxy-5b-pregnane-3,11,20-trione
286	17.8951	593.361	HMDB02277	342.204	C18H30O6	-8.36559	2,3-Dinor-6-keto-prostaglandin F1 a
287	17.9086	699.383	HMDB04482	448.21	C24H32O8	17.4041	2-Methoxyestrone 3-glucuronide
288	17.9629	630.374	HMDB05041	379.215	C24H29NO3	-4.34089	Donepezil
289	17.9759	581.325	HMDB05796	330.168	C16H26O7	-6.81255	Picrocrocin
290	18.1594	627.358	HMDB00332	376.189	C21H28O6	12.3691	18-Oxocortisol
291	18.1911	641.426	HMDB00328	390.277	C24H38O4	-18.8353	12-Ketodeoxycholic acid
			HMDB00460	390.277	C24H38O4	-18.8353	7-Hydroxy-3-oxocholanoic acid
			HMDB00467	390.277	C24H38O4	-18.8353	Nutriacholic acid
			HMDB00503	390.277	C24H38O4	-18.8353	7a-Hydroxy-3-oxo-5b-cholanoic acid
292	18.2215	535.342	HMDB03422	284.178	C19H24O2	4.66939	Boldione
293	18.2386	459.244	HMDB03066	208.089	C15H12O	-14.2895	Chalcone
294	18.3488	591.367	HMDB03033	340.204	C22H28O3	2.90056	Canrenone
295	18.3757	491.41	HMDB01551	240.245	C16H32O	5.96925	Palmitaldehyde
296	18.3801	583.401	HMDB00315	332.235	C21H32O3	8.15809	16-a-Hydroxypregnenolone
			HMDB00363	332.235	C21H32O3	8.15809	17a-Hydroxypregnenolone
			HMDB03851	332.235	C21H32O3	8.15809	3a,7a-Dihydroxy-5b-cholestanate
			HMDB04026	332.235	C21H32O3	8.15809	21-Hydroxypregnenolone
			HMDB11653	332.235	C21H32O3	8.15809	17-alpha,20-alpha-Dihydroxypregn-4-en-3-one
297	18.3818	791.411	HMDB10357	540.257	C27H40O11	-8.99626	Tetrahydroaldosterone-3-glucuronide
298	18.3872	625.382	HMDB11651	374.209	C22H30O5	17.7503	11beta,20-Dihydroxy-3-oxopregn-4-en-21-oic acid
299	18.4455	793.444	HMDB10320	542.273	C27H42O11	12.1042	Cortolone-3-glucuronide
300	18.7479	567.411	HMDB00253	316.24	C21H32O2	16.3622	Pregnenolone
			HMDB03069	316.24	C21H32O2	16.3622	20a-Dihydroprogesterone
			HMDB03759	316.24	C21H32O2	16.3622	5a-Pregnane-3,20-dione
			HMDB04627	316.24	C21H32O2	16.3622	Calusterone
			HMDB06002	316.24	C21H32O2	16.3622	Ethyltestosterone
			HMDB06026	316.24	C21H32O2	16.3622	Norbolethone
			HMDB06048	316.24	C21H32O2	16.3622	Bolasterone
301	18.774	630.374	HMDB05041	379.215	C24H29NO3	-3.92417	Donepezil
302	18.8127	451.334	HMDB00638	200.178	C12H24O2	-12.2675	Dodecanoic acid
303	19.2684	567.411	HMDB00253	316.24	C21H32O2	17.0532	Pregnenolone
			HMDB03069	316.24	C21H32O2	17.0532	20a-Dihydroprogesterone
			HMDB03759	316.24	C21H32O2	17.0532	5a-Pregnane-3,20-dione
			HMDB04627	316.24	C21H32O2	17.0532	Calusterone
			HMDB06002	316.24	C21H32O2	17.0532	Ethyltestosterone
			HMDB06026	316.24	C21H32O2	17.0532	Norbolethone
			HMDB06048	316.24	C21H32O2	17.0532	Bolasterone
304	19.6189	615.397	HMDB00903	364.225	C21H32O5	16.417	Tetrahydrocortisone
			HMDB03259	364.225	C21H32O5	16.417	Dihydrocortisol
			HMDB06753	364.225	C21H32O5	16.417	3a,11b,21-Trihydroxy-20-oxo-5b-pregnan-18-al
			HMDB06754	364.225	C21H32O5	16.417	11b,21-Dihydroxy-3,20-oxo-5b-pregnan-18-al
			HMDB06760	364.225	C21H32O5	16.417	11b,17a,21-Trihydroxypreg-nenolone
			HMDB12460	364.225	C21H32O5	16.417	11b,17a,21-Trihydroxy-5b-pregnane-3,20-dione
305	19.8381	545.346	HMDB05783	294.183	C17H26O4	2.5892	Gingerol
306	19.8917	621.393	HMDB02886	370.236	C20H34O6	-5.73648	6-Keto-prostaglandin F1a
307	20.0242	591.363	HMDB03033	340.204	C22H28O3	-4.53568	Canrenone
308	20.0528	491.402	HMDB01551	240.245	C16H32O	-10.6755	Palmitaldehyde
309	20.0968	811.57	HMDB06819	560.423	C38H56O3	-17.8813	2-Hexaprenyl-3-methyl-6-methoxy-1,4 benzoquinone
310	20.1	591.363	HMDB03033	340.204	C22H28O3	-4.62035	Canrenone
311	20.1006	595.396	HMDB01939	344.235	C22H32O3	-1.53974	Medroxyprogesterone
312	20.1092	545.349	HMDB05783	294.183	C17H26O4	7.18261	Gingerol
313	20.1093	609.352	HMDB05798	358.178	C21H26O5	20.4009	Malabaricone C
314	20.1122	523.38	HMDB06046	272.214	C19H28O	9.35139	5a-Androst-3-en-17-one
315	20.1128	630.364	HMDB05041	379.215	C24H29NO3	-19.4094	Donepezil
316	20.1139	653.511	HMDB06892	402.35	C27H46O2	-0.872162	7a-Hydroxy-5b-cholestan-3-one
317	20.136	651.458	HMDB05814	400.298	C26H40O3	-1.61556	Testosterone enanthate
318	20.1364	579.21	HMDB06558	328.058	C17H12O7	-17.0481	2,3-Epoxyaflatoxin B1
319	20.5504	811.585	HMDB06819	560.423	C38H56O3	0.612365	2-Hexaprenyl-3-methyl-6-methoxy-1,4 benzoquinone
320	20.5635	585.379	HMDB01244	334.214	C20H30O4	4.51037	15-Keto-13,14-dihydroprostaglandin A2
			HMDB02710	334.214	C20H30O4	4.51037	Prostaglandin J2
			HMDB02752	334.214	C20H30O4	4.51037	Prostaglandin A2
			HMDB04234	334.214	C20H30O4	4.51037	12-Keto-leukotriene B4
			HMDB04236	334.214	C20H30O4	4.51037	Prostaglandin B2
			HMDB04238	334.214	C20H30O4	4.51037	Delta-12-Prostaglandin J2
321	20.6243	521.331	HMDB00145	270.162	C18H22O2	14.0734	Estrone
322	20.9736	593.355	HMDB02277	342.204	C18H30O6	-18.4264	2,3-Dinor-6-keto-prostaglandin F1 a
323	20.9759	721.506	HMDB11628	470.34	C30H46O4	6.17933	Glycyrrhetinic acid
324	21.2507	621.393	HMDB02886	370.236	C20H34O6	-5.93974	6-Keto-prostaglandin F1a
325	21.2556	581.336	HMDB05796	330.168	C16H26O7	11.3983	Picrocrocin
326	21.2562	559.341	HMDB02720	308.178	C21H24O2	3.48618	Gestrinone
327	21.2573	559.341	HMDB02720	308.178	C21H24O2	2.63667	Gestrinone
328	21.2598	535.368	HMDB01358	284.214	C20H28O	-14.5677	Retinal
			HMDB02152	284.214	C20H28O	-14.5677	11-cis-Retinaldehyde
			HMDB06218	284.214	C20H28O	-14.5677	9-cis-Retinal
			HMDB06220	284.214	C20H28O	-14.5677	13-cis-Retinal
329	21.2622	537.312	HMDB00313	286.157	C18H22O3	-12.5279	16b-Hydroxyestrone
			HMDB00335	286.157	C18H22O3	-12.5279	16a-Hydroxyestrone
			HMDB00343	286.157	C18H22O3	-12.5279	2-Hydroxyestrone
			HMDB00406	286.157	C18H22O3	-12.5279	16-Ketoestradiol
			HMDB05895	286.157	C18H22O3	-12.5279	4-Hydroxyestrone
330	21.2654	545.351	HMDB05783	294.183	C17H26O4	11.539	Gingerol
331	21.2843	909.601	HMDB02741	658.423	C42H58O6	17.608	Fucoxanthin
332	21.3078	593.357	HMDB02277	342.204	C18H30O6	-14.4038	2,3-Dinor-6-keto-prostaglandin F1 a
333	21.3293	811.58	HMDB06819	560.423	C38H56O3	-5.4475	2-Hexaprenyl-3-methyl-6-methoxy-1,4 benzoquinone
334	22.1654	537.355	HMDB00053	286.193	C19H26O2	0.940308	Androstenedione
335	22.1967	537.315	HMDB00313	286.157	C18H22O3	-6.11684	16b-Hydroxyestrone
			HMDB00335	286.157	C18H22O3	-6.11684	16a-Hydroxyestrone
			HMDB00343	286.157	C18H22O3	-6.11684	2-Hydroxyestrone
			HMDB00406	286.157	C18H22O3	-6.11684	16-Ketoestradiol
			HMDB05895	286.157	C18H22O3	-6.11684	4-Hydroxyestrone
336	22.271	609.341	HMDB05798	358.178	C21H26O5	3.11055	Malabaricone C
337	22.279	569.235	HMDB04068	318.064	C18H10N2O4	16.4506	Melanin
			HMDB02937	318.074	C16H14O7	-0.936124	Tamarixetin
338	22.8315	721.498	HMDB11628	470.34	C30H46O4	-4.97388	Glycyrrhetinic acid
339	22.87	506.257	HMDB12235	255.103	C13H18ClNO2	-14.1858	Hydroxybupropion
340	22.8732	549.418	HMDB10736	298.251	C18H34O3	10.0961	3-Oxooctadecanoic acid
341	23.4204	551.33	HMDB00010	300.173	C19H24O3	-6.81013	2-Methoxyestrone
			HMDB06768	300.173	C19H24O3	-6.81013	19-Oxoandrost-4-ene-3,17-dione
			HMDB06772	300.173	C19H24O3	-6.81013	Adrenosterone
			HMDB11195	300.173	C19H24O3	-6.81013	2-Hydroxy-3-methoxyestrone
342	23.4481	721.499	HMDB11628	470.34	C30H46O4	-2.57734	Glycyrrhetinic acid
343	23.4684	523.268	HMDB04810	272.105	C16H16O4	2.64571	5C-aglycone
344	23.4778	635.499	HMDB00921	384.339	C27H44O	-1.92883	Cholestenone
			HMDB12178	384.339	C27H44O	-1.92883	5Alpha-cholesta-8-en-3-one
345	23.4963	651.491	HMDB00501	400.334	C27H44O2	-7.60798	7-Ketocholesterol
			HMDB01993	400.334	C27H44O2	-7.60798	7a-Hydroxy-cholestene-3-one
346	23.5658	752.393	HMDB06578	501.217	C18H35N3O13	19.4515	Chitotriose
347	23.624	630.364	HMDB05041	379.215	C24H29NO3	-18.7673	Donepezil
348	23.632	579.212	HMDB06558	328.058	C17H12O7	-12.912	2,3-Epoxyaflatoxin B1
349	23.6364	583.398	HMDB00315	332.235	C21H32O3	3.12855	16-a-Hydroxypregnenolone
			HMDB00363	332.235	C21H32O3	3.12855	17a-Hydroxypregnenolone
			HMDB03851	332.235	C21H32O3	3.12855	3a,7a-Dihydroxy-5b-cholestanate
			HMDB04026	332.235	C21H32O3	3.12855	21-Hydroxypregnenolone
			HMDB11653	332.235	C21H32O3	3.12855	17-alpha,20-alpha-Dihydroxypregn-4-en-3-one
350	23.639	633.479	HMDB01093	382.324	C27H42O	-9.47278	5a-Cholesta-8,24-dien-3-one
			HMDB02394	382.324	C27H42O	-9.47278	Cholesta-4,6-dien-3-one
351	23.9986	595.389	HMDB01939	344.235	C22H32O3	-12.7425	Medroxyprogesterone
352	24.007	535.369	HMDB01358	284.214	C20H28O	-12.9799	Retinal
			HMDB02152	284.214	C20H28O	-12.9799	11-cis-Retinaldehyde
			HMDB06218	284.214	C20H28O	-12.9799	9-cis-Retinal
			HMDB06220	284.214	C20H28O	-12.9799	13-cis-Retinal
353	24.0692	535.368	HMDB01358	284.214	C20H28O	-13.5461	Retinal
			HMDB02152	284.214	C20H28O	-13.5461	11-cis-Retinaldehyde
			HMDB06218	284.214	C20H28O	-13.5461	9-cis-Retinal
			HMDB06220	284.214	C20H28O	-13.5461	13-cis-Retinal

## Sheet: Table S9
Table S9. Annotation of thiol submetabolome in the liver tissue of healthy mice (pair-fed)
No.	Observed RT (min)	Observed m/z	HMDB ID	Mass (Da)	Formula	Mass Error (ppm)	Candidate (* Confirmed by authentic standards)
1	4	399.146	HMDB03417	121.02	C3H7NO2S	2.70328	Cysteine*
2	4.12	355.158	HMDB02991	77.0299	C2H7NS	8.1908	Cysteamine*
3	4.40064	585.209	HMDB01177	307.091	C12H21NO4S2	-12.1816	(S)-Succinyldihydrolipoamide
4	4.4021	413.159	HMDB0000742	135.035	C4H9NO2S	-1.94454	L-Homocysteine
			HMDB00742	135.035	C4H9NO2S	-3.97049	Homocysteine
			HMDB02108	135.035	C4H9NO2S	-3.97049	Methylcysteine
5	4.62	585.209	HMDB0000125	307.084	C10H17N3O6S	1.40808	Glutathione*
6	4.63949	384.093	-	106.009	C3H6O2S	5.49446	1-Hydroxy-3-sulfanylpropan-2-one
7	5.02305	427.14	-	149.015	C4H7NO3S	19.7769	Alanine, N-formyl-2-mercapto- (9CI)
			-	149.015	C4H7NO3S	1.86704	N-Formyl cysteine
8	5.03539	431.114	HMDB03585	152.992	C3H7NO2S2	-6.14469	Thiocysteine
9	5.24	441.158	HMDB0001890	163.03	C5H9NO3S	7.51697	Acetylcysteine*
10	5.37014	636.22	HMDB01416	358.096	C11H23N2O7PS	-1.83918	Pantetheine 4'-phosphate
11	5.42169	370.12	HMDB0254464	91.9932	C2H4O2S	6.17885	Mercaptoacetic acid
12	5.9473	397.161	-	119.04	C4H9NOS	-12.0781	2-Acetamidoethanethiol
13	6.77822	599.224	HMDB06832	321.107	C13H23NO4S2	-12.0781	S-Glutaryldihydrolipoamide
14	7.04036	460.161	-	182.037	C5H6N6S	10.4207	2,6-Diamino-9h-purine-8-thiol
			-	182.037	C5H6N6S	10.861	4-Amino-5-(2h-pyrazol-3-yl)-4h-[1,2,4]triazole-3-thiol
15	7.69686	442.172	-	164.051	C6H12O3S	8.21948	2-Ethoxyethyl sulfanylacetate
16	7.97327	411.188	-	133.056	C5H11NOS	18.784	N-(2-Mercaptoethyl)-Propanamide
17	9.03532	412.165	-	134.04	C5H10O2S	6.01387	5-Sulfanylpentanoic Acid
			-	134.04	C5H10O2S	6.40608	4-Sulfanylpentanoic acid
18	9.41232	599.238	HMDB06832	321.107	C13H23NO4S2	11.0678	S-Glutaryldihydrolipoamide
19	10.2734	483.386	-	205.275	C8H15NO3	13.5025	N-(2-Mercapto-1-oxopropyl)-L-valine
20	10.8422	599.237	HMDB06832	321.107	C13H23NO4S2	8.446	S-Glutaryldihydrolipoamide
21	10.862	680.21	HMDB01117	402.086	C12H23N2O9PS	-1.94454	4-Phosphopantothenoylcysteine
22	10.8742	673.141	HMDB02206	395.012	C10H14N5O6PS2	6.01387	Molybdopterin
23	11.4549	599.233	HMDB06832	321.107	C13H23NO4S2	2.06619	S-Glutaryldihydrolipoamide
24	12.0709	636.233	HMDB01416	358.096	C11H23N2O7PS	18.784	Pantetheine 4'-phosphate
25	12.3917	685.388	HMDB11678	407.249	C23H37NO3S	19.7769	Geranylgeranylcysteine
26	13.5388	599.238	HMDB06832	321.107	C13H23NO4S2	10.8155	S-Glutaryldihydrolipoamide
27	13.6752	460.173	-	182.04	C9H10O2S	11.3012	Mercaptohydrocinnamic acid
28	13.6761	457.164	-	179.055	C5H13N3S2	8.65973	(2-((2-Aminoethyl)amino)ethyl)-carbamodithioic acid
29	14.0753	600.234	HMDB06834	322.12	C12H22N2O6S	-17.4617	D-Pantothenoyl-L-cysteine
30	14.2939	398.137	-	120.025	C4H8O2S	2.06619	Methyl 3-mercaptopropionate
			-	120.025	C4H8O2S	8.446	2-Mercaptoethyl acetate
			-	120.025	C4H8O2S	10.8155	2-Mercaptoisobutyric acid
			-	120.025	C4H8O2S	11.0678	2-Mercaptobutyric acid
			-	120.025	C4H8O2S	-17.4617	2-Mercaotobutyric acid
			-	120.025	C4H8O2S	-3.97459	4-Mercaptobutyric acid
			-	120.025	C4H8O2S	-1.83918	(2R)-2-Methyl-3-sulfanylpropanoic acid
31	14.5749	600.242	HMDB06834	322.12	C12H22N2O6S	-3.97459	D-Pantothenoyl-L-cysteine
32	15.0284	600.24	HMDB06834	322.12	C12H22N2O6S	-7.36148	D-Pantothenoyl-L-cysteine
33	15.1273	457.319	-	179.194	C5H9NO4S	9.09998	N-(Carboxymethyl)-DL-cysteine
34	15.5769	599.238	HMDB06832	321.107	C13H23NO4S2	10.8776	S-Glutaryldihydrolipoamide
35	16.9235	469.181	-	191.062	C7H13NO3	11.7415	N-Isobutyryl-D-cysteine
			-	191.062	C7H13NO3	12.1817	L-Cysteine, N-acetyl-, ethyl ester
36	16.9259	370.15	-	92.0296	C3H8OS	-6.14469	2-Methoxyethanethiol
			-	92.0296	C3H8OS	5.49446	1-Mercapto-2-propanol
37	17.5133	394.152	-	116.03	C5H8OS	13.9659	2-Methyl-4,5-dihydrofuran-3-thiol
38	17.9895	685.377	HMDB11678	407.249	C23H37NO3S	3.91897	Geranylgeranylcysteine
39	18.3358	555.25	HMDB06868	277.117	C12H23NO2S2	13.9659	S-(2-Methylpropionyl)-dihydrolipoamide-E
40	18.7612	441.193	-	163.067	C6H13NO2S	3.2986	D-Cysteine, N-(1-methylethyl)- (9CI)
			-	163.067	C6H13NO2S	7.77923	Cysteine, N-propyl- (9CI)
41	18.7647	458.164	-	180.046	C6H12O4S	9.54024	2,3-Dihydroxypropyl 2-sulfanylpropanoate
			-	180.047	C7H8N4S	9.98049	5,7-Dimethyl[1,2,4]triazolo[1,5-a]pyrimidin-2-ylhydrosulfide
42	19.3162	479.189	-	201.057	C7H11N3O2S	12.622	(3-Mercapto-5-propyl-4h-1,2,4-triazol-4-yl)acetic acid
43	19.7667	556.263	-	278.13	C11H22N2O	14.986	Pantetheine
44	19.769	499.19	-	221.072	C8H15NO4	-13.5558	3-[(Tert-Butoxycarbonyl)amino]-2-sulfanylpropanoic acid
45	20.0137	499.161	-	221.036	C7H11NO5	-0.06884	2-Acetamido-2-(mercaptomethyl)succinic acid
46	20.6094	439.211	-	161.087	C7H15NOS	-3.53507	N,N-Diethyl-2-sulfanylpropanamide
			-	161.087	C7H15NOS	-3.53507	N-(2-Sulfanylethyl)pentanamide
47	20.68	673.141	HMDB02206	395.012	C10H14N5O6PS2	6.40608	Molybdopterin
48	20.6893	527.213	HMDB01526	249.086	C10H19NO2S2	5.49446	S-Acetyldihydrolipoamide
			HMDB06878	249.086	C10H19NO2S2	5.49446	S-Acetyldihydrolipoamide-E
49	21.892	493.193	-	215.073	C8H13N3O2S	14.383	5-(2-Morpholin-4-ylethyl)-1,3,4-oxadiazole-2-thiol
			-	215.073	C8H13N3O2S	14.8233	2-Cyano-3-mercapto-3-[(3-methoxypropyl)amino]acrylamide
50	22.2674	483.189	-	205.077	C8H15NO3	13.0623	N-(2-Mercapto-1-oxopropyl)-L-valine
51	22.2718	485.191	-	207.058	C8H9N5S	13.9428	4-Amino-6-pyridin-2-yl-1,6-dihydro-1,3,5-triazine-2-thiol
